# Supplementary material for: Early-life stress lastingly impacts microglial transcriptome and function under basal and immune-challenged conditions
Source: Transl Psychiatry. 2022 Dec 8;12:507. doi: 10.1038/s41398-022-02265-6 (PMC9731997; doi:10.1038/s41398-022-02265-6)
Supplement: Supplementary file 6 — Supplementary Tables Excel File [file 41398_2022_2265_MOESM6_ESM.xlsx]

## Sheet: TableS1
Supplementary table 1: Clinical information from individuals used in the post-mortem study (related to Materials and Methods: Human cohort and Figure 5)
	CTRL	CA
N	6	7
Axis 1 diagnosis	0	MDD (6); DD-NOS (1)
Age (years) (P = 0.62)	43.50 ± 3.61	41.29 ± 2.22
Sex (M/F)	6/0	7/0
PMI (h) (P = 0.95)	49.63 ± 10.95	50.43 ± 5.90
Tissue pH (P = 0.25)	6.61 ± 0.09	6.48 ± 0.07
Substance dependence	0	2
Medication	Sedative/hypnotic (1)	Antidepressants (1); Benzodiazepines (1)
Data represent mean ± SEM. P-values were generated using unpaired t-test with Welch’s correction.
CA: depressed suicides with a history of child abuse; CTRL: healthy controls;
DD-NOS: depressive disorder not otherwise specified; MDD: major depressive disorder; PMI: post-mortem interval.

## Sheet: TableS2
Supplementary table 2: publicly available gene lists of CNS cell types (McKenzie et al.,2018, doi: 10.1038/s41598-018-27293-5) and primed genes (Holtman et al., 2018, doi: 10.1186/s40478-015-0203-5). (related to Sup Fig 2C and 3F)
McKenzie et al.,2018, doi: 10.1038/s41598-018-27293-5							Holtman et al., 2018, doi: 10.1186/s40478-015-0203-5 (blue module)
astrocytes	endothelial	microglia	neurons	oligodendrocytes	OPC		CXCR4
MALAT1	MT-RNR2	CST3	MALAT1	PLP1	MT-CYB		1110003E01RIK
SLC1A2	MALAT1	MALAT1	SNHG11	MALAT1	MT-CO1		5730469M10RIK
MT-CYB	MT-CYB	MT-RNR2	CALM2	MBP	PTPRZ1		ADIPOR1
SLC1A3	MT-CO1	MT-CYB	MT-CYB	MT-CO1	PDGFRA		AKR1A4
SPARCL1	ITM2A	CTSD	SNAP25	CNP	MT-ND1		ALDH2
MT-RNR2	MT-ND1	CTSS	HSP90AB1	MAL	ACTB		ANK
CPE	ACTB	ACTB	MT-RNR2	CA2	SPARCL1		APOC2
ATP1A2	SPARC	SPARC	CALM1	MT-CYB	CNTN1		APRT
CST3	SPTBN1	MT-ND1	MT-ND1	SCD	SERPINE2		ARL11
CLU	TMSB4Y	ZFP36	MT-CO1	ENPP2	HSPA8		ATP6V0E
MT-CO1	MT-RNR1	MT-CO1	MDH1	FTH1	GPM6A		ATP6V1B2
ALDOC	RGS5	P2RY12	GPM6A	MT-RNR2	GM2A		ATP6V1C1
APOE	EEF1A1	LGMN	ACTB	QKI	TUBA1A		BCL2L2
MT-ND1	SPARCL1	CTSB	RN18S-RS5	MT-ND1	EDNRB		CD48
GLUL	CALM1	HEXB	MAP1B	PTGDS	MARCKS		CD84
GJA1	LARS2	SEPP1	APP	MOG	CKB		CD9
PRDX6	MT-ND5	CD83	LARS2	TUBB4A	HSP90AB1		CLCN7
GPM6A	FLT1	CSF1R	CPE	SYT11	QKI		COX6C
SLC6A1	SLCO1C1	EGR1	SERINC1	MT-RNR1	EEF1A1		CTSZ
TSPAN7	SLCO1A2	C1QB	NDRG4	MOBP	ATP1A2		DPP7
MFGE8	BSG	CX3CR1	SLC25A4	CLDN11	TNR		DTNBP1
SCD	HSPA8	TMSB4Y	MT-ND2	2007-09-01	FOS		ECHS1
QKI	SEPP1	EEF1A1	RTN1	UGT8	MT-RNR2		EGLN3
GM3764	HSP90AB1	LAPTM5	DPYSL2	APLP1	PTN		ENTPD4
PPAP2B	KDR	B2M	STMN2	TUBA1A	HSPA5		EPB4.1L3
ID2	MT-ND4	MARCKS	YWHAE	TSPAN2	GPM6B		FUNDC2
MT1E	PLTP	APOE	TTC3	EEF1A1	YWHAE		GALK1
PLA2G7	MT-ND2	FOS	ALDOA	SIRT2	TSPAN7		GBA
MT-RNR1	RN18S-RS5	SGK1	GNB1	2004-09-01	CD81		GLB1
AQP4	B2M	DUSP1	TUBA1A	APP	HNRNPA2B1		GLTP
MT-ND5	SLC16A1	GPR34	SYT1	LARS2	MAGED1		GM2A
FABP7	LY6E	CCL4	HSPA8	MT-ND2	MT-ND5		GRN
RN18S-RS5	UBC	MT-ND2	EIF4A2	ERMN	SLC1A3		GUSB
GPM6B	ADGRL4	MT-ND5	ATP5B	GPM6B	SYT11		H2-T23
SLC4A4	SLC2A1	CTSA	BASP1	HSP90AB1	TMBIM6		HCST
NCAN	HBB	CCL3	ZWINT	RNF13	CANX		IGBP1
TTYH1	JUN	FCRLS	ATP6V1A	RN18S-RS5	SLC6A1		IL1R1
GSTM1	CD93	SERINC3	NPY	ACTB	GRIA2		KCNJ2
SLCO1C1	DUSP1	JUN	SST	CD81	HNRNPK		LAT2
LDHB	FOS	ITM2B	GRIA2	DPYSL2	CTSB		LRPAP1
NDRG2	FN1	FTH1	OLFM1	FEZ1	SLC1A2		MCM6
PTN	PTPRB	RPS9	SYT11	MT-ND4	CST3		MMD
CD81	APP	HSPA5	NRXN1	CRYAB	UBC		NAGLU
MT-ND4	RPS3	RN18S-RS5	GDI1	MAG	VCAN		NDUFA1
MT-ND2	RPS7	QKI	YWHAZ	APOD	CSPG5		NPC2
PTPRZ1	TSC22D1	MT-RNR1	YWHAG	GATM	EPN2		PAOX
MSMO1	TFRC	MT-ND4	CHN1	KIF1B	PKM		PGM2
ACTB	SLC6A6	CCRL2	MT-ND5	CERS2	MT-ND2		PLAU
SERPINE2	SGMS1	CD53	HNRNPA2B1	GSN	MT-ND4		PLD3
NTRK2	SLC7A1	SELPLG	KIF1B	TMSB4Y	CLU		PLEKHH2
CKB	APOLD1	HSP90AB1	TUBB2A	TMEM88B	ENPP2		POMP
SDC4	RPL4	TYROBP	ATP5A1	HMGCS1	PTPRS		PSMB8
MMD2	CST3	NFKBIA	CNR1	LAMP1	NCAM1		RAP2B
SON	CDC42	RGS2	CALM3	SERINC1	RAB31		RASSF3
CA2	ESAM	RPS3	RTN3	PTPRD	CSPG4		RENBP
HMGCS1	RPS9	HSPA8	EEF1A1	SLC38A2	ARL6IP1		SLAMF9
GPR37L1	COL4A1	RHOB	SPARCL1	MT-ND5	CALR		SLC23A2
EDNRB	CTLA2A	MEF2C	MT-RNR1	S100B	S100A16		SLC44A1
GLUD1	TM4SF1	OLFML3	GRIN2B	TALDO1	CD9		SMPDL3A
HNRNPA2B1	ATP1A2	GRN	PRKAR1A	HSPA8	TUBB		SNX8
CSPG5	NAMPT	DDX5	ZCCHC12	VMP1	NRXN1		TPI1
SCG3	MYL6	C1QC	RTN4	QDPR	MALAT1		TRIM59
ZBTB20	RPS24	SIRPA	2007-09-01	TPPP	PCDH15		UAP1L1
CLDN10	MYL12B	CTSZ	SPTBN1	OPALIN	KCNIP3		UBE2L6
HSPA5	CTNNB1	H3F3B	TUBB3	PCDH9	NCALD		VAT1
SLC6A11	AKR1A1	CALM2	MAGED1	CALM1	ATP5A1		VKORC1
2007-09-01	CA4	ITGAM	SLC6A1	TF	DDX5		WBP5
CD63	KLF6	MAF	MT-ND4	GLUL	SCD		1810014F10RIK
S1PR1	ABLIM1	CD81	NSF	CD9	ENO1		5430435G22RIK
FAM107A	RPS14	RCAN1	GABBR1	GPR37	H3F3B		A430084P05RIK
HTRA1	EGR1	CAPZA2	PJA2	EPB4.1L3	CTSD		ADSSL1
DCLK1	GIMAP6	FCGR2A	GRIN2A	AATK	HSP90B1		ALCAM
ELOVL5	ADGRF5	4632428N05RIK	TMSB4Y	CKB	SERINC1		ALDOA
NRXN1	FTH1	PLD4	SUB1	CMTM5	RLBP1		ANXA4
LARS2	SLC40A1	GLUL	GABRA1	GJC3	GPR17		ANXA5
SLC25A4	CCDC141	SIGLEC7	SCG5	YWHAQ	NCAN		APOE
EEF1A1	DDX5	EPB4.1L2	UBC	PSAT1	CACNG4		AXL
PNISR	RPS11	RPL3	PPP3CA	CANX	SLC25A4		B2M
ATP1B2	EPAS1	BTG2	CDC42	OMG	CALM1		C3
SEPP1	IGFBP7	PLEK	MATR3	NFASC	SPAG9		CD22
NCAM1	CD34	CDC42	NAPB	ASPA	GNB1		CD68
CANX	CYR61	TGFBR1	TSPAN7	FKBP1A	LHFPL3		CHST10
ACSBG1	KITL	HNRNPA2B1	GAD1	PLEKHB1	NTRK2		CHST2
ACSL6	ETS1	TREM2	HNRNPK	SYPL	ABHD2		CLEC7A
KCNJ10	QKI	ATF3	TPI1	SLC44A1	2007-09-01		COX4I1
BCAN	CALM2	TMEM119	ATP6V1E1	HNRNPA2B1	EGR1		COX6A2
CALM1	BMPR2	UBC	ATP6AP2	TMBIM6	NEDD4		COX6B1
MACF1	2007-09-01	LY86	APLP1	ALDOA	NDRG2		CTSB
HSPA8	SLC39A10	RPL4	MAPK10	TMEFF2	SIRT2		CTSE
MDH1	ABCG2	LY6E	CELF4	FNBP1	EIF4A2		DAAM1
GRIA2	KIAA1462	MBNL1	R3HDM1	EDIL3	MT-RNR1		DAP
SERINC1	TUBA1A	CLTC	RGS4	PPP1R16B	TMEM176B		DEGS1
SYT11	SRGN	LARS2	PFN2	CNTN2	SULF2		DGKZ
PRDX1	ID3	C1QA	PKM	ITM2B	RN18S-RS5		DHX58
SOX9	ARHGAP29	HPGDS	VIP	YWHAE	EIF4G2		DNASE1L1
SPTBN1	PPIA	MCL1	PPIA	NPC2	SF3B1		E430025E21RIK
HSP90AB1	ABCB1	CD68	MEF2C	CALM2	CHST11		EIF3K
SLC39A12	RPS5	CD9	YWHAB	PRDX1	RPL4		ENO1
KIF1B	TUBB	SNX5	GNAO1	RPL4	SPARC		ENPP1
PRNP	ARL4A	TXNIP	TCF4	CDC42	MMD2		EPHX1
ITM2B	MYL12A	P2RY13	ATP5C1	RPS3	CPE		FABP3
DIO2	RPS16	CALR	GAP43	CST3	NEU4		FBLIM1
MLC1	EIF4A2	INPP5D	GAPDH	PLLP	TCF4		FXYD5
ANK2	NFKBIA	PICALM	NCAM1	SLC48A1	SON		FXYD6
CHST2	HNRNPA2B1	RPS14	DDX5	STMN4	ALDOC		GAA
TUBB2A	LY6C1	CD164	SKP1	BPGM	CLTC		GALC
GABBR1	RPL38	ZFHX3	HSP90AA1	TECR	GPR37L1		GAPDH
TAGLN3	SDCBP	CANX	ANK3	PEA15	ALDOA		GNPTAB
MYO6	SLC22A8	ID2	CANX	PTN	APLP2		GNPTG
ABHD3	GPCPD1	RGS1	NDUFA4	EIF4G2	CDC42		GP49A
EGR1	TEK	NCKAP1L	USP22	DDR1	PLLP		GPNMB
NTSR2	ABHD2	SAT1	ATP2A2	SLC12A2	TTC3		GSTO1
YWHAE	SEMA3C	FOSB	KIF5C	RTN3	PRKAR1A		H2-AA
TCF4	PTPRG	SON	ATP1A3	LPAR1	FEZ1		H2-AB1
FTH1	RPL3	NPC2	PPP2R1A	PTMA	RPL3		H2-M3
GJB6	SERINC3	RPL18A	CD47	ADO	PAPSS1		HPSE
ACSL3	ECE1	CFH	ENO2	RTN4	ITM2B		IFI44
GRM3	NEDD4	IER5	GHITM	2810468N07RIK	LRP1		IFIT3
LAMP1	VTN	LDHB	ATP2B1	CTSB	PPP2R1A		IGF1
DPYSL2	H3F3B	JMJD1C	SCG2	EIF4A2	ITGAV		IRF7
FGFR3	PLS3	LAMP2	STMN3	KCNA1	GDI1		ISG20
GNAO1	CXCL12	KCTD12	RPL4	OLIG1	SLC38A2		LGALS3
DDX5	COL4A2	BTG1	ATP1B1	UBC	PDIA6		LGALS3BP
RORB	ITM2B	CD14	CHL1	RPS9	SPTBN1		MDFIC
GM26917	PTN	TNF	TUBB	ANK3	OLFM2		MFSD1
SRSF5	GNAI2	CTSV	ATP6V1D	DEGS1	GATM		MIF
HEPACAM	RBM25	DPYSL2	LDHB	SECISBP2L	SPTAN1		MMP12
FABP5	MSN	TMBIM6	AKR1A1	SELK	ATP5B		OPTN
AHCYL1	CD81	CALM1	SERPINI1	SV2A	SRSF5		OS9
FOS	RPS20	LPCAT2	NPTN	ATP6AP2	WDR1		OSBPL3
ALDOA	SGK1	HLA-A	ATP2B2	ELOVL5	CHL1		P2RX4
DTNA	MYH9	FTL1	RPL3	SNAP25	SSR3		PHF11
NFIA	ANXA2	LAMP1	SV2A	WNK1	S100A1		PKM2
ATP5B	PKM	PMP22	PRNP	SLC25A4	CALM2		PLEKHA1
TMBIM6	MACF1	HERPUD1	ITM2B	ABCA2	ANKRD11		PRDX4
CBX5	SLC38A5	ACTR2	ARL6IP1	ARL6IP1	PNISR		PSEN2
APLP2	SPTAN1	KLF6	EGR1	DESI1	DBI		PSMB6
SFXN5	CNBP	CELF2	SLC1A2	PCYT2	FXYD6		RELL1
ATP5C1	RPL8	CORO1A	ARPP21	MIR6236	OGT		RFTN1
APPL2	TPM4	HEXA	SYN2	RPL3	ASRGL1		RPL36A
SAT1	FOSB	RPLP2	INPP5F	ACOT7	TECR		RPL38
PREX2	DYNLL1	CCNL1	H3F3B	EFCAB14	ACTG1		RUSC2
TMEM59	PROM1	IVNS1ABP	NSG2	ATP6AP1	SLC25A5		SCPEP1
GSTM3	SERPINH1	C3AR1	DCLK1	TTYH2	CFL1		SDC3
CD47	EGFL7	IER3	GPM6B	FAM168A	2015-09-01		SERPINB6A
TRIM9	CANX	CLK1	MAP2	MAPT	RPN2		SH3BGRL
TNFRSF19	MFSD2A	RPS27	STMN1	NDRG1	GAPDH		SLC6A6
TRIL	EMCN	SLCO2B1	CLTC	LITAF	TUBB4A		SOAT1
SLC38A3	SLC38A2	FERMT3	STXBP1	DBI	PEA15		SRXN1
SPAG9	EIF1	UNC93B1	CAPZA2	TSPAN3	SSR1		ST8SIA6
TUBA1A	PRNP	RPS5	SPTAN1	GAS7	KLHL5		SYCE2
NFIB	ITGB1	AKR1A1	CNTN1	CD47	GPT2		TESK1
RTN3	RPL41	UCP2	CSNK1A1	TMEM63A	GRIA3		TMEM106A
CTSB	EIF4G2	SKIL	CLSTN1	ZDHHC20	2002-09-01		TTYH2
MARCKS	HSPA5	RGS10	GPI	AKR1A1	NXPH1		TXN1
CTSD	PECAM1	ADGRE1	RAB3C	NCAM1	TMEM132B		2010002N04RIK
FERMT2	SLC7A5	EIF4G2	ATP5F1	PDLIM2	TMEM59		2010107E04RIK
PEA15	RBM39	RNASE4	ATP6V1B2	UBL3	AP2M1		4930486L24RIK
ARHGAP5	ZFP36	LCP1	ANK2	SKP1	CASK		4933426M11RIK
OGT	CLK1	HSP90B1	KIF1A	C20ORF194	BZW1		ACOT10
TTC3	CAV1	RBM39	SLC24A2	ELOVL1	LSAMP		ACOT9
CDC42	GLUL	CTSC	MAP4	CYP51	CCT7		ADAM9
H3F3B	CAV2	RPS11	NRXN3	ANK2	CTNND2		ALAS1
CMTM5	DUSP6	AIF1	SLC22A17	MDH1	ANKS1B		AMDHD2
EIF4G2	RPL9	GOLM1	IMPACT	RAB31	HNRNPC		ANXA2
HACD3	NFIB	ADGRG1	CPLX2	ENPP6	OLIG1		APLP2
ATP5A1	RPS19	ATP6AP2	ATP6V1G2	GLTP	MACF1		APOC1
GABRB1	PODXL	TCN2	SON	PPP2R1A	ATP6V0E2		ARL5C
EZR	PLK2	ALDOA	VSNL1	REEP5	CCT5		ARPC5
CTNND2	NID1	ARL6IP1	CACNA2D1	CTSD	KIF1B		ATOX1
OMG	C1ORF54	CYFIP1	GPRASP1	TMBIM1	TNPO1		ATP1A1
FNBP1	FOXP1	MAN2B1	ATP6AP1	TNFAIP6	HSP90AA1		ATP6V1A
PFN2	HSP90B1	MPEG1	CKB	HSBP1	LDHB		BC006779
CADM1	ATRX	ENTPD1	RAB6B	KCNJ10	ADCYAP1R1		BCL2A1C
CLTC	VIM	CKB	PTPRS	APLP2	BCAN		BCL2A1D
PSAT1	APLP2	SDCBP	TCF25	FOS	MAP1LC3B		BCL6
NPTN	SF3B1	PTGS1	HSBP1	2008-09-01	MAP2		C3AR1
ABR	FERMT2	GNB1	SNCA	PPIA	ZEB1		CAPG
C20ORF194	EEF1B2	RBM25	AP2M1	PRNP	HNRNPH1		CCL5
ATP5F1	AGRN	ZFAND5	MARCKS	MSMO1	USP24		CCRN4L
LSAMP	ITIH5	TSPAN7	EIF4G2	CNBP	NCL		CD274
CLK1	SLC3A2	PLAU	SCN2A	2002-09-01	ST13		CD44
SF3B1	CALU	MERTK	HSPA5	AGPAT4	DPYSL3		CD52
GM2A	BTG2	CNBP	EIF1	FA2H	PPT1		CD63
HSP90B1	RPS3A	RNF13	YWHAH	CLASP2	P4HB		CD69
UGP2	ZBTB20	GNS	GRIA1	FABP5	CBX5		CD74
EIF4A2	DPYSL2	EIF1	ENC1	MYRF	CNP		CDKN2A
SLC25A3	CTNNA1	YWHAE	GAD2	CCP110	TPM1		CH25H
POU3F3	SPOCK2	SSH2	PRKACB	JAM3	C14ORF37		CHST11
RNF13	LY6A	ATF4	MYL12B	OSBPL1A	C8ORF46		CLIC4
RBM25	PTMA	RPS16	TMOD2	PKM	ATP6AP1		CORO1C
ARL6IP1	YWHAE	GPX1	SNAP91	TMEM151A	SRSF3		CSF1
CS	ADAMTS1	SQSTM1	CTSB	HSP90B1	HSD17B12		CST7
HNRNPK	NACA2	WNK1	MLLT11	ATP5B	CHST2		CSTB
OAT	POMP	RPS24	CD200	DIP2B	PPIA		CXCL10
GNA13	LDHA	SF3B1	1700020I14RIK	NUDT4	TMSB4Y		CXCL16
PLP1	TJP1	STAB1	SF3B1	ARPC1A	SPON1		CXCL9
FEZ1	CPE	CMTM6	TAGLN3	FOXN3	EIF1		CYBB
VCAM1	MAOA	TLN1	GABRG2	KLHL2	FABP7		D10WSU52E
LCAT	GNB2L1	CSDE1	RAB6A	SORT1	AKR1A1		EEF1A1
NEDD4	DDX3X	FCER1G	NTRK2	TTLL7	ADD1		EEF1B2
SIRPA	SERINC1	SCAMP2	TCAF1	ATP5A1	KCNJ10		EEF1G
CNBP	SON	TPM3	CST3	CFL1	CNBP		EID1
FAM171B	DSTN	TUBB	PEG3	HSPA5	ABCC5		EIF2AK2
PMM1	RPS27	RPL10	NDRG3	PLEKHA1	DDX39B		EIF3F
F3	PRKAR1A	MACF1	NEDD4	ANKS1B	ARHGAP31		EIF3I
TMEM176B	CAPZA2	MSN	GSK3B	DPY19L1	SEC61A1		EIF4EBP1
DBI	ANXA3	PKM	FBXW7	RGS5	PPFIBP1		ELL2
FJX1	RPS21	GPR183	VDAC1	ARRDC3	ZCCHC24		FCGR2B
CCDC88A	NOSTRIN	ZEB2	FTH1	SEPW1	UGDH		FGL2
MT1X	RPL7	UBL3	MAPT	TMEM59	USP22		FGR
ATP6AP2	HNRNPK	ATP6AP1	PRKAR1B	DSTN	SDHA		GALNT6
SPRY2	PPP1CB	RPS3A	DNM1	FIS1	REV3L		GAS7
CALR	RPL39	RPS19	ARF3	LGMN	ZFP207		GBP2
HMGCR	SLC31A1	2007-09-01	PDE1A	SLAIN1	RBM39		GCNT2
ITM2C	ATP5B	NEAT1	PURB	RHOB	CSDE1		GPD2
PAQR8	UTRN	MYH9	ABI2	EML1	TXNDC16		GPR65
CLASP2	CLTC	RPL32	CNBP	IL1RAP	CAV1		GPR84
ATRX	PALMD	GATM	ACOT7	CD82	RPS3		GYG
RSRP1	TMEM204	ITGB5	SRSF5	RPS5	KANK1		H2-K1
ASRGL1	GNB1	GSK3B	CFL1	ELAVL3	RTN1		H2-Q7
NKAIN4	LRP8	CD86	GM26917	SLC24A2	ARF1		H2-Q8
PTPRS	2015-09-01	SLC25A5	NDN	2015-09-01	POU3F3		HIF1A
TMEM47	RPL14	RPS29	APLP2	ADD1	MATR3		HSD17B7
HAPLN1	CRIP2	EIF4A2	PGRMC1	SNHG11	ADAM9		HSPA9
MT-ND6	RPS4X	SRGAP2B	SLC25A3	SEC11C	ENC1		IER3
RBM39	YWHAZ	FAM105A	NCDN	ENDOD1	SGK1		IFI204
SLC20A1	CSRP2	RPL9	ITM2C	EIF1	RPS9		IFIH1
NRCAM	RPLP2	KDM6B	OPCML	SF3B1	MTSS1L		IFIT2
CTSV	GDI2	IL10RA	CDK5R1	CLCN4-2	LAPTM4A		IFITM3
PBXIP1	DNAJA1	RPL8	ATP6V0B	SPTBN1	PRDX2		IL1B
PSAP	SAT1	CCL15-CCL14	RBM39	SCCPDH	BRINP3		IL1RN
CALM2	TCF4	BSG	OGT	WSCD1	OMG		IL2RG
TPI1	S1PR1	FCHSD2	STRBP	BCAS1	YWHAZ		IL4I1
BTG2	KLF2	MAFB	DYNC1H1	LAMP2	DSCAM		IQGAP1
SLC27A1	SORBS2	SERINC1	ARPP19	GJB1	GTF3C2		ITGAX
TSPAN3	FRY	TMEM176B	UQCRC2	RPSA	BRINP1		LDHA
LIX1	HEG1	ARL4C	MORF4L2	GAPDH	PRNP		LILRB4
CELF2	SUB1	CYBA	ARAF	GAS5	GM3764		LITAF
CBS	ADAM10	IL1A	GABARAPL1	RPS14	SKP1		LMNB1
YWHAZ	FCGRT	ARF1	NDFIP1	CA14	PTMA		LOX
GNB1	MYO10	PNISR	SYNE1	MATR3	MDH1		LSM4
SSR3	PICALM	BRD2	ATP6V0E2	ATP8A1	ZBTB20		LY9
CD9	HMGCS2	CAPZB	CMIP	EEF2	PLEKHB1		MAN2A1
ALDH1L1	SKP1	RPL21	PNISR	SEPP1	LDHA		MMP14
PPP1R3C	CLIC4	ARF4	MDH2	SERINC5	SCRG1		MT1
SLC15A2	MPZL1	LGALS9	MTPN	LAP3	NCKAP1		NAP1L1
DAZAP2	RPL10A	FGD2	CYFIP2	KIF1A	DCLK1		NFKB2
ADGRG1	CDH5	NFKBIZ	SNAP47	ZEB2	DPP6		NME1
PKM	SLC25A5	SLC1A3	SYT4	GDI1	GDI2		NPM1
DDAH1	ID1	EEF1B2	ATP5J	PDE4B	HMGB1		OAS2
DMD	CSDE1	SERPINE2	PAFAH1B1	ABHD4	NONO		OASL2
LAMP2	MDH1	ARHGDIB	PPP1CB	GHITM	OAZ1		OLR1
ENO1	PTTG1IP	SLC2A5	TAOK1	EPHB1	TMEM100		OSM
DUSP1	VWA1	TNFAIP3	CAMK2B	ADI1	RPL9		PCDHB22
ADCYAP1R1	HLA-B	RPL14	LDHA	BCAP31	LPPR5		PFDN5
GNAI2	TMBIM6	TPT1	DNAJC5	WBP2	GPRASP1		PGCP
CAPZA2	PGLYRP1	EDEM1	RPS3	DYNC1I2	SOX6		PLAUR
SORL1	RASGRP3	SRRM1	DISP2	MYL6	JUN		PLEK
S100A1	RHOB	WDR1	CHGB	AP2M1	DDAH1		PSAT1
SELK	LUC7L3	HK2	C11ORF87	COX4I1	NAV1		PSME1
SPARC	FKBP1A	RPLP0	ENSA	SEMA6A	TUBB2A		PTPLB
TNIK	CLDN5	ARHGAP5	MIR6236	CFL2	CDH13		RBPJ
IDH1	OCLN	PABPC1	PGM2L1	RPS24	UBA1		RPS19
LAPTM4A	CSNK1A1	COMMD8	FAM168A	PHGDH	KIDINS220		RPS5
TIMP3	CTSH	CSF3R	ATP6V1C1	RPL8	DAZAP2		RSAD2
SKP1	WWTR1	RPS21	ATXN10	ACO2	RPL7		S100A1
UBC	NREP	RAB3IL1	FXYD6	VBP1	RPS4X		SERPINE1
ALDH6A1	ATF3	ATP5B	HPRT1	PAPSS1	SNX1		SH3BP2
SDHB	TSPAN13	RPL41	PEA15	TMEM50A	PRRC2C		SH3PXD2B
FDFT1	SLCO2B1	MGAT4A	DYNLL1	ATP6V0B	WSB1		SLC2A1
SLC7A11	KLF4	RPL13A	PTPRD	PSMB1	FTL1		SLC2A6
PFKM	FZD6	IMPACT	TSPAN3	PRKAR1A	JMJD1C		SLFN2
ABAT	SNAP25	RPS23	ZFR	CSDE1	MORF4L2		SLFN5
LUC7L3	CFH	WASF2	OTUB1	EFNB3	RASA3		SOD2
FADS1	SYPL	CD37	GNL3L	ACLY	HACD3		SPP1
GAS5	SSR3	LYN	NDUFV2	REEP3	HNRNPA1		SRGN
NDUFV2	TTYH2	SARAF	IDH3B	ADAMTS4	LRPAP1		ST14
PREX1	PRDX1	RPS20	TMX4	MYO6	ATP5C1		STAT1
VDAC2	HPRT1	SLC40A1	DYNLRB1	STMN1	PSMD2		TANK
ATP6V0E1	MT1E	LRP1	SCD	R3HDM1	OPCML		TAP1
SLC3A2	UBE2D3	AKAP13	FEZ1	S100A16	CAPZA2		TBC1D8
MAGED1	IFITM1	PTBP1	TSC22D1	SERPINB1A	RPS14		TLR2
RAB31	SLC38A3	GNB2L1	ATRX	FTL1	TCAF1		TMBIM1
GAPDH	RPLP0	ALOX5AP	VPS29	NEAT1	RBM5		TMEM154
JUN	2002-09-01	SYNGR2	NTM	TRIM2	CCT3		TNIP1
ADK	FTL1	CD63	NFIB	RPS7	FCHSD2		TPD52
PAICS	IQGAP1	ARPC1B	HSP90B1	TTYH1	LAMP2		TPM4
PHGDH	SLC16A4	PLXDC2	CAMK2N1	VDAC2	PTTG1IP		TRP53INP2
GABRG1	HMCN1	TTC3	CELF2	CPE	EPAS1		TUBB6
GFAP	PTRF	RPL10A	SDHB	GABARAP	ZWINT		TXNRD1
ID3	RGS4	RPS7	ATP5H	ATP5F1	HIP1		USE1
MYO10	NPM1	PRKCD	TMEM130	ATXN7L3B	CLASP2		USP18
SLC1A4	GPX1	C15ORF39	RCAN2	GRB14	KIF1A		ZBP1
EPAS1	MEF2C	HLA-B	RPS9	SON	CDK4
EPS15	NEAT1	SNAP25	ID2	DOCK10	ACTR2
GDI1	NRP1	HNRNPH1	GLS	PSMB6	CLCN4-2
LUZP2	RAP1B	GNAI2	RAB3A	EPS15	DLGAP1
UQCRC2	CHMP5	ADAMTS1	DNER	SEZ6L2	RBM25
GTF3C2	MT-ND6	YWHAZ	PFKP	PPP1CB	ITIH5
CYP2D6	PLAT	RPL7	ZRANB2	CLIC4	ANXA6
EIF1	LIPA	GDI2	PURA	DYNLL1	ATRX
SLC7A2	TPM3	MYCBP2	RUFY3	TMCC3	CTSV
ATP2A2	SPAG9	PTP4A2	CD81	TAOK1	S100B
SOD1	DYNLT3	RPS4X	RNF14	H3F3B	CLSTN1
TECR	RPL35	TMEM173	FKBP3	LRRN1	ATXN10
BTG1	ALDOA	MT-ND6	ADAM22	TSPAN7	NDRG3
UBL3	EEF2	NARS	RSRP1	RNF141	JAM2
ENAH	PSMA7	GAS5	NDUFB9	RPS3A	GNB2L1
KCNK1	EOGT	FAU	KCNQ1OT1	FYN	AMPD3
TRPS1	DDX17	NRROS	ARF1	HNRNPC	MDH2
NTM	SCD	MEF2A	CLU	PRKACB	COL1A2
VIMP	CTSV	RIN2	ATP5G3	CD63	ELOVL5
KIF1A	RPSA	MYL12B	DNAJA1	MT1E	GSK3B
MDH2	SELK	ULK2	CLSTN3	SLC1A2	PDIA3
GSK3B	ATP5C1	TACC1	DLGAP1	TMEFF1	SLC22A17
CSNK1A1	RPL18A	CCL12	TMEM30A	TCF4	HNRNPDL
CKAP5	SH3GLB1	CTSH	HMGCS1	RBM25	CLK1
NR1D1	SLC25A4	CCNI	LSAMP	HMGCR	AGAP1
CNP	ARF1	DDX3X	TUBB4A	ATP5C1	LUZP2
LDHA	ANXA5	BCLAF1	SYNJ1	CDIP1	TRIB2
GNG12	TMEM59	FRMD4A	CTNND2	PNISR	CYFIP1
PSMB6	ATP5A1	B4GALT1	GRIA3	FDFT1	CCT8
DAG1	ITGA6	IGHM	FAM49A	DDX5	ITGB8
MAP2	RHOA	NCF1	COX6B1	FGFR2	PPAP2B
NISCH	PEA15	CFL1	ATP6V1H	GNB1	ERGIC3
RBM5	PPIC	KCNQ1OT1	SDHA	PSMC1	RAB7A
RASA2	UBL3	RASGRP3	COX6C	ATP6V1A	DYNC1H1
PLXNB1	GATM	DAZAP2	SLC24A3	DENND5A	SRRM2
CADM2	SLC9A3R2	ASPH	SNHG14	EEF1B2	COX4I1
ACOX1	SERPINE2	ATP6V0B	PSMC1	CAMK2N1	EIF3C
ENPP2	PTPRM	NFE2L2	DYNC1I1	ARPP19	SCG5
RPL4	YWHAB	ASAH1	TECR	ATP6V1E1	ARF4
RPN2	APOD	RPN2	CACNA1E	HSP90AA1	DSTN
ZCCHC12	TMOD3	GEM	CAMTA1	CTSA	EEF2
ATP13A4	MIR6236	LYZ	PAK1	VPS35	RPS5
CCND2	PSMA6	SKI	CX3CL1	SOX2OT	PSAT1
NDUFC2	DLC1	SRSF5	RASGRF1	BNIP3L	MYCBP2
MERTK	LAPTM4A	PTAFR	CKMT1A	CTSV	ATP5F1
SUCLG1	HNRNPL	CHD9	PSMB1	PAIP2	CTSA
SYNE1	ESYT2	PREX1	TPPP	CLCN3	PPP1R16B
TIMP4	MCL1	CREBBP	RAB2A	PACS2	ARL8B
FMO1	RPL32	BRK1	TSPYL4	HSD17B12	SLC38A3
SNAP25	CGNL1	CFLAR	PPP3CB	YWHAZ	PJA2
MAP4	GNB2	IRF2BP2	CSDE1	NEDD4	LUC7L3
MIR99AHG	ARL6IP1	GADD45B	NSG1	ARF1	NMNAT2
SDC2	LMO2	GM2A	TIMP2	HNRNPK	KIAA1191
S100A16	NEBL	HUWE1	CCT8	STRN	SDCBP
NSD1	ATP5J	BASP1	TRIM2	COX8A	LIMS2
SDHA	TGFBR2	SRSF11	DKK3	LMBRD1	MYO5A
DDHD1	GPM6A	ATP2C1	NDUFB10	PPP2R2C	ACO2
GRK3	PTP4A2	ATP5A1	NBEA	GDE1	CD164
PCDH10	LAMP1	SDC4	RBM25	MAP1B	RPS11
ARHGEF26	FXYD5	F11R	FAM171B	ASRGL1	NPTN
CYB5A	EIF3E	TANC2	MYO5A	TMOD2	SET
VEGFA	MEF2A	M6PR	PPP2CA	CYB5A	ATP6V1A
RCN2	CREBBP	RRBP1	CLK1	NRBP2	ATP6V0B
CNN3	CCNL1	TSPAN14	CADPS	RHOG	RAN
FAM213A	MYO1B	ABCA1	ADCY1	TSC22D4	FIP1L1
SQLE	PRRC2C	SFT2D2	EPS15	C18ORF32	GSN
KMT2C	BCAP31	LITAF	MAPRE2	SLC22A17	DDX1
PRRC2C	PHIP	CLIC1	CLCN3	MON2	BCAS1
IDH3G	DYNC1I2	RAB31	PSIP1	MAP1LC3B	DDX17
STT3B	HNRNPC	ELMO1	OSBPL1A	USP54	CS
LRP4	AKAP12	TRIB1	ACO2	VAMP3	SRRM1
ZEB1	BRK1	PSAP	COX7B	DYNC1H1	ANK3
FGFR1	FAM101B	PPT1	GOT1	CHMP5	MAPRE1
HSD11B1	XIST	TCF4	SULT4A1	P4HB	TMEM255A
PPT1	TAGLN2	GPR84	OXR1	RAB7A	VPS35
SMPDL3A	MBNL1	NLRP3	AHI1	RNF7	NISCH
SUB1	ADGRL2	GNA13	PLS3	DAZAP2	MPZL1
LRRC58	CFL1	CLTA	THRA	RPS20	ZFR
PTTG1IP	RAB1	NMT1	NDUFA11	GPM6A	DEGS1
ARAP2	ACKR3	ICAM1	SNRPN	ERBB2IP	FUBP1
CYR61	SOD1	RHOG	UBQLN2	DIP2A	PRDX1
PANTR1	SH3BGRL	ST13	NAP1L5	ACSL3	HSBP1
DAAM2	ARHGEF12	CRK	TUBA4A	SPCS1	RBBP4
NOTCH2	CA2	RPL37	BRINP1	OTUD7B	DNAJA1
ACTR10	PSMB1	DUSP6	GNG2	DDB1	RBMXL1
CLCN3	ST8SIA4	FMNL3	NRN1	MAP7	UQCRC1
APP	LIMS1	RPS25	NDUFA13	GNB2L1	GTF2I
HSBP1	APLN	RPL39	PTPRN	SERINC3	AFAP1L2
PRKAR1A	CPD	VDAC2	PPP2R2C	CAPZA2	SEPW1
TMEM229A	DAZAP2	CYTH4	ACTR2	GRIA2	NPM1
ALCAM	BCLAF1	PEA15	ACTG1	PICALM	GHITM
HSD17B12	SSB	ROCK2	HSPH1	CALM3	CYP2J2
ABHD4	YBX1	LAPTM4A	OXCT1	SDF4	FTH1
CHRDL1	MPRIP	BLNK	VDAC3	SEMA4D	CELF2
SRRM1	PTBP1	CD300A	MYCBP2	RPL14	SPCS2
AMFR	AFAP1L1	ITGB2	PLK2	RAB10	LRP4
RPL3	IFRD1	CD47	ARL8B	RPL41	ADAM22
LMBRD1	NCKAP1	TBXAS1	ARPC1A	PLAT	TGFA
ASAH1	COX4I1	P4HB	ATXN7L3B	PSMC3	UBL3
2015-09-01	AHNAK	PPIA	GDI2	ATRX	CALU
SLC25A18	PPFIBP1	ARHGAP25	UBE2B	PSMB2	NF1
THRSP	ROCK1	MDH1	BRK1	SARAF	TCF25
ACO2	PSMB2	EFHD2	NCL	1700047M11RIK	TSPAN3
CML1	BZW1	HSPA1B	PRDX2	UQCRC2	NSG1
ATL2	CR1L	VAPA	PCLO	DNAJA1	ABI2
GHITM	HOOK3	NRIP1	SRPK2	MAP1A	CADM2
CCDC141	CRK	TMEM59	SLC38A2	MT-ND6	GRIA4
MSI2	CTSD	FCGR1A	GNAQ	GPR17	PLD3
AGPAT5	CAPNS1	SSR1	HINT1	SDHB	HP1BP3
GPI	RPL13A	ABI1	KLC1	FAR1	PRDX6
MATR3	ENO1	EEF2	NPM1	SHISA4	SRSF2
MDM4	MATR3	PTMA	NRIP3	CLDND1	SH3BP4
SDHD	SRSF5	RAB14	REEP5	ARHGEF2	DENND5A
DLGAP1	PABPC1	TGOLN2	NAPG	HMOX2	SLC22A23
HADHB	2004-09-01	CTNNB1	DDX24	VIMP	WBP2
SPIRE1	SQSTM1	GABARAP	DNM1L	GOLGA7	FOSB
WSB1	ICAM2	IFNGR1	UQCRH	RAB18	UBE2D3
PBX1	TMEM50A	PRKAR1A	VDAC2	VDAC3	EIF3A
NCKAP1	DOCK9	NEK7	ELAVL4	PAK1	SEPP1
CYFIP1	ATF4	IFRD1	SARAF	RAB6A	PCDH17
EMP2	TSC22D3	TMED5	RNF187	PRRG1	NACA2
CYP51	KIF5B	RBM5	CLCN4-2	NPC1	APOD
KIAA1161	APBB2	BIRC6	SDCBP	RPL7	UQCRC2
SARAF	ID2	TAOK1	PPP3R1	ATP2A2	HMGCS1
ABCD3	CCT5	HSPA1A	CNTNAP2	MAGT1	FTO
ITIH3	EIF3A	ITM2C	TCEB1	GNAO1	DYNLL1
ATP1B1	CTSB	CLN8	DSTN	PRR5L	ANP32E
PER3	DRAM2	VPS35	SUCLA2	VPS29	COPA
SAR1B	GNG11	PLXNB2	LUC7L2	MAP4K4	FAM168A
XIST	RSU1	PDIA6	RBFOX1	DYNC1LI2	DDX3X
ABCC5	SDPR	ATP6V1G1	LRPAP1	GNA12	ENAH
AZIN1	RPN2	JAK1	EDIL3	LUC7L3	LAMP1
BMPR1A	MTUS1	RPS27A	LUC7L3	APC	GMFB
MTCH2	NCL	RPL35	PSMC5	ENPP4	UGT8
TMEM100	KIF1B	EGR2	BEX1	USP22	RPLP0
IDH3B	TGOLN2	PLD3	FRRS1L	GM28933	CSMD3
KTN1	OAZ1	RAC2	RBM5	RPL19	TSC22D1
ADD3	ST3GAL6	P2RY6	UQCRQ	RPLP0	RPN1
ARGLU1	PDE4B	JUNB	FBXL16	SSR3	AGPAT5
NPC2	HSPA1B	PTTG1IP	COX7A2	APBB1	DOCK9
ETFB	FLNB	TIMP2	G3BP2	EPN2	RNF13
GRINA	AFDN	NFKB1	SELK	PKP4	CALCRL
IMPACT	MFGE8	ABCA9	BCL11A	RALGDS	MFGE8
P4HB	BRD2	VAV1	PCDH9	GAMT	APC
DDX17	TNFAIP1	RNF19B	CLASP2	GSTP1	PFN2
NAV2	RAB18	AP2M1	GNG3	TMEM229A	PCDH10
AKR1A1	TRIP12	SYK	VPS35	CDC42SE2	AMFR
CSDE1	YWHAQ	TMEM50A	SERBP1	NDUFA3	SERINC5
SLC25A5	RPS13	DOCK2	EEF2	PPP2CA	MMP16
RAB10	SERBP1	AF251705	MARCH6	NDUFV2	SRSF11
TPP1	IGF1R	ITGA6	ATP6V0A1	SPAG9	ARGLU1
PCDH9	RAB5C	TUBA1A	NCAN	MAST4	ARHGDIA
LUC7L2	CALD1	PRPF38B	PSMA7	MAPRE1	EDIL3
SERINC3	SNX3	HNRNPK	BZW1	ADH5	RUFY3
TRPM7	JAM2	SLA	ATP6V1F	ATP1A2	SDC3
AKAP9	MTPN	RSRP1	SEPW1	MRFAP1	RRP1
SLC14A1	TDRP	CLU	NCKAP1	TAX1BP1	TMCO3
NXF1	RHOJ	LDHA	CADM2	PFN2	NLGN3
FAM21A	GPX4	PNPLA7	HECTD4	ARPC1B	SCG3
METAP2	SMARCA2	CLEC4A	HNRNPDL	PLS1	NAP1L5
WNK1	SNHG11	REL	ATP5G1	RPLP2	SARS
FUT9	ADIPOR1	PRRC2C	SQSTM1	TXNDC16	CPSF6
SRSF11	ACTN4	CCR2	PSMB6	BZW1	MYT1
HOOK3	ARPC1B	RPLP1	SBNO1	ZBTB20	NSD1
LAP3	HIP1	HNRNPL	TCEAL9	ARSG	TTYH1
CPEB4	SEC61A1	ARPC2	KIFAP3	SARS	EWSR1
TIA1	MAP4	GDF15	ATL1	S100A1	TMED10
PIGS	PLCB4	RPS18	MAP1LC3B	ENOPH1	QPCT
SDCBP	ZFP207	FCGRT	SOD1	MARCH8	SEL1L
IL6ST	PDIA6	RPS6	DDX3X	SLU7	GNG12
EPRS	LRRC58	2002-09-01	CTNNB1	PHACTR1	PDE4B
MAPRE1	UCP2	MBP	NDUFB8	GM26917	MT-ND6
ITGA6	LEF1	CAMK2A	U2SURP	SBDS	MAP4K4
LXN	BNIP3L	COX4I1	CAMK4	SUB1	RPL8
PNN	INSR	RHOA	GRM5	GPX4	SF3B2
PON2	PSMB6	PPP2R1A	SRSF11	FAH	TSPAN6
SOX2	UQCRH	CCDC50	NARS	IDH1	SELK
JMJD1C	COBLL1	LIPA	AZIN1	BACE1	MFSD2A
PHYHIPL	TCEAL9	PDIA3	CRMP1	DEB1	PCDH9
PURB	TNFRSF19	WSB1	HPCA	SQLE	ILF3
HES1	ECSCR	GAPDH	PLD3	ITFG1	RPL7A
TAOK1	LAMP2	ENO1	CCT7	TCEB1	RPL13A
MEGF10	MARCKS	OGT	RPS24	GSTM2	TRIL
DDX3X	NFIA	PHIP	PHACTR1	CLK1	AGRN
NDUFB10	TM9SF3	ITGB1	NLGN3	SRP14	ITPR2
FRMD4A	HSBP1	TNKS2	UNC80	PEX5L	FAM213A
MGLL	RPS23	TPP1	CBX5	ANKRD28	HSPD1
APC	ATOX1	GHITM	SORL1	GNAI1	ABCD3
DKK3	TOB1	MAP4K4	EID1	APOE	CLCN3
CAMK2G	DUSP3	APP	UBA1	MARCKS	NOVA1
SREK1	GSTM1	GCNT1	PSMC3	DDX17	HNRNPR
VMP1	RPS25	SALL1	MAPK1	RPS21	VDAC2
PMP22	TTC3	GLMP	2003-09-01	ECH1	RPSA
SDF2	FAM129A	R3HDM1	TMEM50A	KNDC1	PUF60
DYNLL1	PNISR	LAIR1	MYT1L	UNC5B	OS9
EPB4.1L2	TPT1	RASSF2	PRDX5	PAICS	SDF4
PAFAH1B1	PKP4	VMP1	NREP	RPS11	CTNNB1
CTSO	UQCRC1	ANXA3	MAPK8IP2	PRDX6	HNRNPL
PFKP	H3F3A	RPS17	RPS14	LGI3	RHOA
DOCK1	MAL	FAM102B	SYN1	TPPP3	TIA1
NAAA	GTF3C2	CAB39	ROCK2	MID1IP1	MAPRE2
TMED5	MMRN2	PIK3R1	HNRNPC	OGT	MAPT
NCOR1	ARF6	ZFP36L2	TUBA1B	GNB2	GNG3
ATP5J	EFR3B	BZW1	GRINA	MMD2	PCMTD2
UQCRH	PRDX2	CAP1	SUMO1	ARHGEF10	YBX1
SPRED1	TRAM1	TGIF1	PTN	HEPACAM	COPB1
ZFP36L2	FUS	TLR7	GLG1	ANKH	NFIB
ARL8B	MAP1B	GPM6A	NISCH	ATP6V0E2	RPL10
KMT2D	AW112010	TSC22D3	CS	KLF13	SLITRK2
ABI1	ELOVL5	TCIRG1	OMG	PLEKHH1	TMX4
WASF3	PUM2	GNB2	SCN1A	CLMN	PPIB
DUSP6	RPL19	TMED7	UBE3A	PIP4K2A	M6PR
PDE4B	HECTD1	ERGIC3	PARK7	ACTR1A	TIAL1
ARAF	GPI	SF1	PCSK2	CHMP2A	BCLAF1
ATP5H	CNN3	SGPL1	ACTR10	ARAF	GANAB
NUDT3	NPTN	SIRT2	PSMC6	PSMA7	TPI1
PRPF38B	SRPRA	HNRNPC	SV2B	DDX1	H2AFZ
RPS14	KLHL5	DENND5A	VMP1	GABBR1	CDO1
LRPAP1	DENND5A	IL6R	RAB7A	NMRAL1	ARHGAP35
ATRAID	SLC30A1	SEC61A1	SARS	ATP6V1G1	CD63
SLC22A17	ERG	MYO1F	SRSF3	EIF3A	TMEM30A
PPIA	RPS18	SLC15A3	LPPR4	PARK7	ABCG1
ST13	GPD2	SRRM2	TAX1BP1	SEC62	BIRC6
LRP1	AP2M1	AFTPH	RPS3A	ANKRD46	RPL18A
ATP6AP1	PDE2A	ARL8B	CALR	PRKCQ	LGMN
MRAS	MAP1LC3B	BOD1L	HNRNPH1	SPARCL1	SHC4
CTNNB1	PARVB	SLC3A2	PAFAH1B2	SPTSSA	IGF2
MT3	CLIC1	TUBB2A	RNF11	KIAA1191	MDM4
HERC1	TPM1	TRIM2	PSMA6	CALR	PCM1
AXL	ENPP2	ZNF292	YWHAQ	SLC25A5	VCP
CRIP2	HLA-A	ROGDI	CREBBP	RBM5	NLGN1
TNKS2	ATP2B1	U2SURP	HERC1	RPS16	NKTR
BCLAF1	VAMP3	BMP2K	NAV1	SNX6	CYR61
EGFR	SOX7	CCL2	SCN8A	ARL8B	GJA1
AGPAT3	ATP5F1	ATRX	SYP	ELOVL6	ID2
SRRM2	EBF1	SLC29A3	TMBIM6	GNG12	RTN4
TMEM50A	C4ORF3	TAB2	IDS	COX6A1	DDB1
KIDINS220	F11R	MYL6	SCN2B	GLOD4	SPRED1
BCAP31	PAIP2	ATP6V0C	NDUFA3	NDUFB9	MRFAP1
HNRNPH1	BTG1	HPGD	SYNGR3	ARHGDIA	ADGRL3
ZFR	RHOC	SKP1	NRSN1	TPI1	SRSF7
EIF5	ARPP19	ADRB2	RAB14	ABI2	LPPR1
EEF2	FRMD4B	MAPRE1	POMP	PPT1	BRD8
SLC9A3R1	SRRM1	DHRS3	SHANK1	SAMD8	PAICS
RAB18	BHLHE40	PIK3R5	APBB1	PRKCZ	CSNK1D
SRSF2	WDR26	KLF4	TIA1	GPI	COPG1
SRSF3	VDAC2	PTPRC	CDS2	YPEL2	SDHB
ECI2	WFDC1	NISCH	DMXL2	ANLN	2810468N07RIK
CD164	WDR1	SUB1	NKTR	EFHD1	CKAP5
NF1	ECH1	ANKRD17	CCT5	PHLDB1	LMBRD1
TMCO1	PDLIM5	RPL23	FAM126B	RBM39	PAFAH1B1
DHRS7	CYFIP1	KLF2	PRRC2C	PSMC6	JAM3
LRIG1	GABARAP	MYLIP	MAT2B	SDHA	ENPP5
R3HDM1	ATP6V1A	NFKBID	ERC2	NFIB	XPO1
PTPRF	DYNC1H1	RAP1B	PAM	BRK1	SEMA5A
C1ORF198	IL10RB	NAV3	IDH3A	RHOA	HSD17B4
FGFR2	GAPDH	MAFG	C11ORF58	NDUFA13	TMX2
2002-09-01	BPTF	AP3D1	RPL8	PURA	KLHL13
ABCA1	NBEAL1	SRSF7	GAS7	ATRN	MYO10
ANXA5	PJA2	C5AR1	DYNC1I2	DUSP3	NARS
LIMCH1	STRN3	CDC37	ABR	NRAS	TMEM176A
ARF4	CDKN1A	SRSF3	FKBP1A	CPD	TAOK1
ATP6V1E1	RPS29	ARGLU1	SPAG9	CLIP3	RAB14
SOAT1	LTBP4	KLHL9	FIS1	AGAP1	KCND2
ACAT1	ITPKB	AAMP	NCEH1	GAB1	NFIA
ADGRB3	ABCA1	ATP2B1	MAP1A	MAP6D1	AFF4
NEAT1	MAPRE1	RP2H	SH3GL2	TGFA	GJC3
2011-09-01	GSK3B	SCD	SPIN1	PAFAH1B1	VAPA
ASTN1	CCT8	BACH1	MTCH1	RPL9	PGRMC1
TMOD2	ANGPT2	RPL37A	CPLX1	ADIPOR2	DHX30
ITGAV	RPL21	MAP1LC3B	RPL9	MORF4L2	HIPK1
TCF25	ITGA1	PSMA2	COX6A1	RPS19	RDX
KCNQ1OT1	POLK	IRF8	CELF1	RDX	LRRC4C
RBM26	PCP4L1	PPP1R15A	FUT9	MAP7D1	SRPK2
NKTR	STX12	SNHG11	GAS5	ROCK1	CTTNBP2
EIF4G3	AFF4	ETS1	PSMD2	ACSL1	P4HA1
PSMB2	SFPQ	FCGR2B	OAZ1	PSMA6	SRSF10
SEMA6D	RPL10	SF3B2	MICU3	PSMD2	NTM
SRSF10	SRSF3	LCP2	PDHA1	1110057K04RIK	PPP3CA
PDHA1	CCSER2	TLR2	SYNGR1	JUN	YWHAB
PSD2	PREX2	FAM49B	PPM1E	ZNF706	SLC1A1
IGFBP5	TUBA1B	RPL38	CACNB4	SH3GLB1	SETD5
TUBA4A	LGALS9	RPL6	ETNK1	ZFR	ASAH1
NEBL	RPS6	ZC3H7A	ITFG1	SRRM1	COL4A1
PYGB	TAX1BP1	MYL12A	KIF5A	PRDX2	ATP1B2
TMED10	MKLN1	PDE3B	PAIP2	SPOP	GPLD1
NDUFA4	SDF4	SDF4	GLRB	ADIPOR1	ANKRD46
ADD1	RASIP1	ACTG1	DNM3	MAPRE2	RPL5
HSPA9	TUG1	CYB5A	SYNPR	PJA2	NBR1
TMSB4Y	SKIL	ARHGEF2	SRRM2	RPL18A	PSAP
APLP1	THOC2	TMCC3	RAN	TGOLN2	SEMA3D
PPP3CA	GNB4	CSF1	VAPA	APBB2	R3HDM1
USP22	ATP2A2	PMEPA1	BCLAF1	PSMA2	NLGN2
TPRKB	ARF4	ACLY	MRFAP1	AHCYL1	DNAJC5
KIAA1109	CPT1A	TMEM63A	ST13	SPARC	SGTA
MIB1	ROBO4	ATP6V1F	FUBP1	ST13	HNRNPU
SEL1L	MAGED1	EIF3H	NAP1L1	ATAT1	FAM171B
NR3C1	RAMP2	PPP3CA	DYNC1LI2	CEPT1	FAM3C
HNRNPL	AGFG1	NCOR1	ASTN1	PSAP	RPL14
PPP2R1A	ARAP3	NFIA	NDUFA5	COX6B1	GPS1
RB1	GAS5	RHOH	CLIP3	CWC15	CLDND1
CFL1	MAP3K1	SPCS1	NCALD	NUDT3	ZCCHC12
BIRC6	MGLL	SH3GLB1	PSMA2	PPP2R3A	EEF1B2
ADH5	NISCH	PAG1	SCAMP1	TIMM17A	TIMP4
DHRS3	NR3C1	SLC25A3	CHD3OS	TMEM258	CCDC88A
ZCCHC24	PPIB	FRMD4B	NELL2	WLS	IVNS1ABP
CLMN	NDUFA4	ATP1B3	OCIAD2	PSMC2	TPP1
PSMA6	EIF3C	SREK1	ATP6V0D1	ETV1	CCSER2
UBE2D3	IFNAR1	FNIP1	COA3	ITGB1	LIMA1
EFCAB14	KANK3	NPTN	CTSD	CSNK1A1	AAMP
IDH3A	TMEM123	ARID1A	SERINC3	S1PR5	RPL41
RPN1	CD47	RBM26	MGST3	TUBB	LRP1B
POU3F2	DAB2	SRSF6	NUDT3	MGLL	GOSR2
SEC61A1	CD2AP	DDX39B	PRKCB	CYSTM1	COPZ1
ATP6V0B	HNRNPH1	PAN3	SLC4A10	PRRC2C	SREK1
TM9SF2	PNRC2	SNX17	MGEA5	SRSF7	ETV5
PITPNC1	CCT7	POMP	SRSF2	YWHAG	RASGRF1
ZRANB2	SRSF11	CAMK1	RRP1	ELOVL7	TOP2B
ABI2	NAV1	SPATA13	TSPYL1	CDC42EP2	RPL21
AKT2	ARPC2	NACA2	MEF2A	NDUFB10	BCAT1
SSR1	IFI27	NAPA	UQCR10	OAZ1	INPP5F
KANK1	TPI1	TAX1BP1	TNIK	SAR1B	GFRA1
EIF3A	ATP8A1	BHLHE41	NAPA	TM7SF3	EPRS
TUG1	DYNLRB1	RAB5C	IDH3G	CCT7	AKAP13
FXYD1	CERS4	BCL2A1	PSAP	EPB4.1L2	ADORA1
ZWINT	TMED10	RPL12	C18ORF32	CTNNA1	PSMB6
ASH1L	ACTR2	STRN3	NACA2	ACTR10	CPQ
WDR1	HBP1	NXF1	BSN	CLK4	SNX27
NACC2	OGT	SEC62	CHMP5	PLA2G16	GPR155
LUC7L	GJA1	TRA2B	KCNQ2	STXBP3A	GLUL
C5ORF51	1700020I14RIK	GRAMD1A	AAK1	GTF3C2	LRRC58
ECH1	TALDO1	ARPP21	PJA1	PUF60	PPP2R5C
MAP1B	NRAS	BCAP31	AHCYL1	DOCK9	GLYR1
PDIA6	SRP14	CNDP2	PKP4	ACOX1	HECTD4
MBNL1	ACVRL1	SLC7A8	C6ORF62	SGK1	TCP1
SC5D	IVNS1ABP	COPA	DYNLT3	GSTM3	LUC7L2
TGOLN2	ZDHHC20	KPNB1	SSB	TMED10	NOTCH1
TPM3	FCHO2	ATP5J	ACTR1B	COX6C	CDC42BPA
CISD1	FLI1	ZCCHC7	PSMD1	CS	GPC1
FAM168A	TAOK1	PFN1	AMPH	ZCCHC7	SPPL2A
NDUFS7	FLVCR2	SEMA4D	UBL3	ARL2	ANK2
DNAJA1	SHFM1	TPI1	SLC38A1	UQCRC1	SQSTM1
ARHGEF12	ST13	ARPC4	TANC2	MYO1D	GOLGA7
CCNL1	TIAM1	RTN3	PSMB2	DNMT3A	KIF3A
HNRNPC	PSMA2	BIN2	UQCR11	LIMCH1	IL1RAP
FTL1	ACTR10	PNP	PSMC4	SF3B2	MEGF11
SIRT2	PAFAH1B1	NKTR	TCP1	KTN1	ZRANB2
PHYH	CYB5A	MAFF	MYL6	ZNF365	ASTN1
GDI2	NR4A1	GUSB	SNX10	BET1	CHRNA4
BMPR1B	PFDN5	MYO9A	NEGR1	DBNDD2	SMARCB1
NRXN2	TXNDC17	TALDO1	TMEM59L	PSMC5	TAX1BP1
PJA2	IER3	RPL26	MACF1	NKAIN2	EIF3E
SLC41A1	PTEN	THOC2	RPL7	MAGED1	TWF1
ITGB8	ATP5H	TRIM8	EIF3A	PPP3CA	YWHAQ
CAT	CALCRL	MIR6236	KCNA1	C4ORF3	STMN3
TMX3	ARHGAP31	ZMIZ1	NDUFV1	MBNL1	KIFAP3
EMC3	ARHGDIA	NUMB	COPG1	ARF4	MTCH2
TTYH3	SLC39A8	CABLES1	NDUFA8	DHCR24	TPM3
GPC5	SRSF7	SELK	RPS5	C14ORF1	ABHD4
RDX	EFNA1	MKNK1	COX4I1	HINT1	MAGED2
VPS29	CMTM6	SSR4	NECAP1	TMEM125	PSMB1
PAIP2	GOLIM4	RAB1	LIN7A	CCT5	NDUFA4
INSIG1	DNAJC10	ASH1L	VBP1	CCT2	RAB2A
DNER	TNKS2	OAZ1	SET	MACF1	SOD1
GABARAP	SEC62	MGLL	SMIM13	FRYL	TACC2
TAX1BP1	BNIP2	ATP6V0E1	FUS	KCTD3	GPC5
XPR1	2011-09-01	GRAP	ZFP207	NCL	XPR1
U2SURP	CHMP3	CAPRIN1	TUSC3	DDX39B	PMP22
CELF1	CWC15	UBA1	ZBTB20	GSK3B	TMED4
PSMD14	MAPK6	MATR3	NDUFC2	MBNL2	TIMP3
NDUFB9	ATP6AP2	ATP6V1D	PNMAL2	KLHL4	ATAD1
SYPL	COX7B	TM9SF3	PSMD14	BCL2L1	CSNK1A1
EMC7	RAB11A	ICOSLG	SEC62	M6PR	PNN
PHKA1	HILPDA	STAT6	ATP5J2	DIXDC1	TMEM106B
RFX4	HUWE1	TPP2	KCNH7	ACTG1	SMIM7
SQSTM1	H2AFZ	RCSD1	DDX17	DNAJB2	RNF14
PNRC2	PNRC1	MAT2B	SCN3B	CHN2	PPP1R9A
HUWE1	U2SURP	ZWINT	RAB1	SLC22A23	HSPH1
TET2	ACTG1	RAB43	PSD3	EPRS	ITGB1
SLITRK2	WSB1	RPSA	TSN	U2SURP	HERC1
MAP1LC3B	NDUFA7	CLASP2	UBE2D3	ACAT2	CTNNA2
RPS3	SRI	RPL11	PSMC2	SSR1	SSFA2
CTNNA1	CCNI	VIMP	STX12	EXOC6B	KMT2C
PTCH1	ATP6V1G1	ATP8A1	RASGRP1	FAM102A	SPRY1
ATP6V1D	TMEM30A	TECR	CDC42BPA	ATP6V1D	RPS3A
DNAJC3	COX6B1	RPS15	PCMT1	CDK5	SSR2
CLK4	BIRC6	WBP2	CISD1	STT3A	ZNF512B
GNB2L1	HINT1	CCT7	SUCLG1	GABARAPL2	CAPZB
KLHL5	FMNL3	TAPBP	LUC7L	CNIH1	NASP
OXCT1	CD59	ARHGAP4	NRCAM	PRR18	MATN4
ZMYND11	PURB	SRSF2	GABRA4	TCF25	PI4KA
NDUFA13	C16ORF89	PPP2CA	ZFAND5	ZFP207	TUG1
TLR3	PTBP3	PSMB6	ZMAT2	JOSD2	RPL22
TMED7	FNBP1L	RASGEF1B	KIF3A	KIAA0930	PIGS
UBR5	PSMC3	GAS6	NDUFA6	ST18	PJA1
CREBBP	SEMA6D	SNX6	CELSR2	TULP4	ENSA
RPS5	AKAP13	RTN4	FOXP1	DYNLRB1	GABARAP
CALU	MKL2	PTPN6	RELN	ATP5H	SAR1A
BRD2	STARD13	TOP1	EIF5	KAZN	ZEB2
REEP3	PAPOLA	ARHGDIA	ZYG11B	KIF21A	TUBA1B
NDUFV1	XIAP	NCSTN	MTCH2	NISCH	SPRY4
GTF2I	PCBP2	UBAP2L	PFKM	NXF1	CASC4
ZC3H7A	ASH1L	ADIPOR1	MORF4L1	RAP1A	NCSTN
PRDX2	GTF2I	HDLBP	SF3B2	DAAM1	MSMO1
DNM1L	CCT4	SPCS3	SLC25A12	NDUFS8	HEXA
NSDHL	RALGAPA1	CLIP1	CALB2	ATAD1	NUDT3
TEF	GHITM	MAPK14	PREPL	DNM3	CAT
IMPAD1	HIGD1B	GM26917	LMO3	SPG20	ANKRD17
PTPRA	NCOR1	NUDT3	ROGDI	NACA2	PA2G4
SPCS1	PLCG1	RPTOR	KIF21A	RPL39	RAB18
C18ORF32	GNAQ	SUPT5H	LRRC4C	MAST3	TMEM127
HDHD2	PTK2	2015-09-01	DCTN2	CDC37L1	MAU2
TSC22D3	TSPAN5	HBEGF	SMARCA2	NAPA	PID1
HNRNPU	VWF	RPL17	6330403K07RIK	AAMP	TALDO1
ACLY	ZMYND11	CXCL3	LPGAT1	ATRAID	LNX1
C6ORF62	KLF7	HBP1	TIMM17A	DDX3Y	PTP4A2
PSMB1	PSMC6	LTC4S	WBP2	CARHSP1	DYNC1I2
MOCS2	NPC2	WHSC1L1	TSPAN5	GNPTAB	COX6B1
PRODH	CALR	HSP90AA1	EIF4G3	DRAM2	REEP3
SLC25A36	DDX3Y	AGMO	OLA1	EIF4H	HMGCR
MFSD2A	PSMC1	GNA12	OCIAD1	SEC61A1	IST1
ACAA2	SRSF6	SSB	NPDC1	GDI2	SEZ6L
MYCBP2	PPP2R1A	FEZ2	AFF4	HAPLN2	ATF7IP
ATAD1	CALM3	MRFAP1	GNB2L1	FNTA	SMC1A
PDIA4	SRGAP2B	PIP4K2A	HMGCR	METAP2	EMID1
ACTG1	BGN	ERP29	RAB11FIP4	MPZL1	NXF1
BRK1	GCC2	RAP1GDS1	AP3B2	MDH2	XPNPEP1
TTC14	S100A13	EHD4	ZNF512B	CCT8	EIF4A1
GPD2	SDHB	CALU	DDX39B	PRICKLE1	2008-09-01
TSC22D4	JMJD1C	RPS6KA1	CDC42SE2	ZWINT	FRY
APOD	TOP2B	TRAPPC8	KIAA1109	GLRB	SNX17
GRIN2C	ATP5G3	ROCK1	USP14	SMIM7	SNRNP200
ADCY2	MGEA5	SUSD3	HNRNPU	EMC7	RAF1
TM2D2	RAB6A	ITPR2	HOMER1	THOC2	UBAP2L
BSG	ABCC4	NCOA3	MAGEE1	CLTC	TPD52L2
PSMA7	TNS1	PALD1	PLCB1	PIGQ	AZIN1
MFAP3L	RTN4	ATP5C1	RAP1GDS1	CRIPT	CLIP3
MOB4	USHBP1	PRKAB1	ENPP5	RCBTB1	PLAT
FAM120A	ATP6V1E1	SPNS1	NDUFA1	PMP22	PKIA
ZHX3	GABARAPL2	PJA2	KIDINS220	FRMD8	NR1D1
PARK7	PLEKHG5	SMAP2	PPP2R2B	RHOU	ACTR1A
TMEM170B	PBRM1	RAB7A	EIF1AX	PPP2R5C	TEF
DEGS1	WASF2	ARID4A	CFDP1	TMEM30A	SS18
GRAMD3	HERPUD1	FBXW11	HACD3	EVI2A	MAP3K1
PGM1	NXF1	PFDN5	QKI	SSR4	EVI5L
TIAL1	VPS29	CTTNBP2NL	PITPNA	EEF1G	IDH3G
KIF21A	GABARAPL1	GTF3C2	ABAT	PSMD14	ADH5
PSMC1	C1ORF115	RNF114	TIAL1	CPM	PURB
TIPARP	COX6C	EFCAB14	BIRC6	TSN	OCIAD1
TM9SF3	SSR2	SCPEP1	PLEKHB2	YWHAB	CDIP1
TPR	DHX15	ZNF740	SSR3	SLCO3A1	SPIRE1
SEMA6A	TNPO1	LMBRD1	BMPR2	VAPA	NRAS
B2M	HIPK1	LPIN2	KCNAB1	CCDC47	TMPO
HIPK1	REEP3	PARK7	PPIG	HUWE1	STX12
USP2	EPRS	ADAM10	SRRM1	SNRPN	SAT1
ZNF512B	KMT2E	DIP2B	ANKRD17	SPOCK3	ETNK1
PPP2CA	RPL37	TMEM245	ATP6V1G1	NFIA	ABTB2
ANKRD17	STT3A	2610507B11RIK	MOB4	NDUFA4	TMEM33
NDUFA9	TUBB2A	BRD8	CADM3	PDE8A	LRRTM3
TMEM106B	PARK7	HIST1H1C	SPOP	ERMP1	APP
ERGIC3	OSTC	MT1E	GTF3C2	SMCO3	ILF2
NPC1	MAST4	FAM134B	SCG3	PEX19	SLC25A36
DHRS1	MOSPD1	LAMTOR1	HUWE1	PHIP	B2M
MARCH6	RPL15	LHFPL2	HSPD1	PAFAH1B2	CCNT2
PSMA2	HNRNPF	ARF6	GAA	ARL8A	HNRNPA3
TP53INP2	RPS27A	CXCL16	DDB1	CAT	CLK4
GPLD1	MECOM	BIN1	FTO	INSIG1	FAM102A
SASH1	SNX6	EVI2A	CELF5	CNTN1	MPRIP
AFF4	ZFAND5	PRDX1	PPP1R9A	GLO1	IP6K1
ATP5J2	ALAS1	RRP1	TMEM59	LRP1B	ELOVL6
HACD2	ARPC5	SFT2D1	NLGN1	TBC1D14	TRA2B
RHOQ	RPN1	REEP5	GPR22	TMEM9B	BRK1
FAM168B	SARAF	YWHAG	PTEN	ALDOC	SPRY2
FMN2	ARHGEF2	CLSTN1	EPM2AIP1	FTO	EFTUD2
PSMC5	UQCRC2	SLC25A45	DCAF7	UQCR11	EIF4G3
DAD1	ZFML	APBB1IP	ENPP2	HADH	TMEM167A
FUS	LEPROT	RTN1	FAR1	GJC2	ZFP191
CROT	SPCS1	YPEL5	MT-ND6	BIN1	GLUD1
FYN	BACH1	NUMA1	CAMSAP2	TTC3	MYH10
CNR1	TSPAN7	RPL7A	EIF3C	BAZ2B	SMG7
PCYT2	DDB1	SMARCA2	TPT1	EIF3C	NPC1
MAPK10	PPP1R2	MAP1B	USMG5	UBA1	STRBP
GNB2	ETNK1	CAMK2N1	GDAP1	RNF130	SNX3
UBN2	RGS12	PAFAH1B1	PPFIA2	RAP1GDS1	EXOC4
DUSP11	VDAC3	GTF2H2	RPL41	HMGN2	PPP2R2B
RAB6A	CCT3	PLEKHB2	WDR26	COMMD3	METAP2
SSFA2	TCF25	TJP1	BEX3	DIABLO	MBNL1
CCNL2	CD164	ATP6V1C1	UBR3	NRXN1	VTN
ADHFE1	NONO	DUSP2	AKAP6	ADAM22	NAV3
RLBP1	MTMR6	NUCB1	VSTM2A	RPS6	PSMC3
CNIH1	ENG	P4HA1	CPSF6	ATP6V1H	ABCE1
BHLHE40	EIF3H	ZDHHC20	HIGD1A	B3GALT5	RSRP1
ELMO2	M6PR	EPRS	ELAVL2	MYCBP2	RPL6
RORA	LUZP1	RPL19	EPHA4	PPP2R2A	ACAT1
SRPK2	TMED5	IRF1	MAPK8	PHLPP1	DPYSL2
LGR4	LBR	KANSL1	NFASC	NDUFA7	GRIN3A
PTMA	RAB2A	CPSF3	ATAD1	OCIAD1	ATP5O
TANK	VMP1	NCF4	AP2A2	RPL13A	C16ORF45
ATP6V1G1	CYYR1	SASH3	DLD	C11ORF58	SSB
CLSTN1	ARF2	LUC7L3	BRAF	ETNK1	PUM2
TMEM30A	NFAT5	MRC1	ADGRB3	COPE	ACTR10
TUBB	LMBRD1	WDR26	HERC2	DAD1	TRO
BZW1	MAPK1	ACTR3	EIF4H	NDUFB11	PCDH11Y
CAV2	MIB1	RAC1	RPL14	RPS13	ABCA1
KLF9	TCF12	HERC2	KLF13	NBR1	RPL32
PCDH17	CLIC5	JUND	SFPQ	PTK2	KMT2D
KMT2E	COPB2	ZFR	ANKRD11	LDHB	SSRP1
TJP1	HIPK3	CHD4	FOS	RBBP4	PBX1
OLIG1	NSD1	XRN1	DDX1	DYNLT3	STIP1
RAB9A	SSR1	IKZF1	BAIAP2	LRRC58	TANC2
CCNT2	RAB7A	MAFK	VPS41	CHST2	WDFY3
HNRNPDL	TMEM252	MARCH7	VAMP2	GPATCH8	TOR1AIP2
NCL	IMPACT	RBBP4	ATP8A1	BCLAF1	DCAF8
PSMD2	VPS35	CAMK2D	SEZ6	RPL32	OSTF1
TAB2	NDUFV1	NRAS	COPA	GNAI2	ARAF
CLCN4-2	DDX6	UBE2D3	KMT2E	NDFIP1	PFKM
CHCHD3	PSMA1	XRN2	PDHB	STX12	CALM3
FUBP1	RBM5	EIF5	RPS7	ECHS1	SLC35B2
TIMM17A	APCDD1	HSBP1	SYT7	IMPACT	RAB11A
RHOB	HNRNPU	DOCK8	METAP2	BIRC6	RGCC
ACSS1	MAP4K4	DRAM2	CCT2	CCT3	ZMYND11
UQCR11	THSD1	IL6ST	FAM19A1	PTP4A2	8430419L09RIK
ATF7IP	DAD1	ERBB2IP	RESP18	GM15564	APOE
NLGN3	PITPNA	ACER3	C1D	GYG1	SCN3A
PHIP	RDX	TMEM109	SLC6A6	TSPAN14	NALCN
SFPQ	CPNE3	GTF2I	CDIP1	NDUFS7	NR3C1
ITFG1	RPS8	ARF3	NMT2	SC5D	SLC39A1
CHD9	DEGS1	ZBTB20	TRO	CLU	IMMT
TRIM2	DEGS2	ATP6V1A	MLF2	RTN1	TRP53BP1
VDAC3	WLS	NFAM1	LY6E	NPM1	RTCB
CLASP1	ENC1	RPL22	PRKCE	MPP5	GAPVD1
DBX2	R3HDM1	FOXN3	WNK1	SBNO1	TUBB4B
SBNO1	LDLRAD3	SIPA1L2	DNAJA2	DCTN2	RAD21
EMC2	SCP2	TUG1	PI4KA	BRD2	IDH3A
ATP6V1A	PMAIP1	YWHAH	SLC39A10	ITFG3	EHD3
PSMD7	TM9SF2	PSMD2	COPE	ZDHHC9	GLG1
ANXA6	COX6A1	RPS13	UCHL1	ATP1B3	FAM120A
NFX1	MARCH7	PSMC3	NEDD8	DHCR7	COPE
COPE	NDUFB11	EEF1D	SPCS1	RNF122	USP5
NDUFA8	PAK2	DNASE2	FRY	TM2D2	PCYOX1
DDX39B	NFE2L1	ELOVL1	MIAT	MAP4	NCOR1
SLC30A10	TACC1	TRIP12	EXOC3	OGDH	USP34
2008-09-01	NIPBL	SQRDL	ABCC5	UQCRH	TSPAN13
RHOA	NDUFV2	SLC6A6	C14ORF2	FAU	ULK2
MID1IP1	NDUFV3	TBC1D14	CLTA	RAB2A	DOCK1
TONSL	DENND5B	ARHGAP30	PSMA1	ERBB3	PDIA4
CCT5	SLC1A2	CCNT1	CAPRIN1	DUSP11	SNAP47
CCDC50	BAZ2B	CALM3	SGIP1	ATP5G3	CFAP20
CPQ	NDUFA3	CCT5	HDGFRP3	TRIM35	KARS
GLG1	PIK3C2A	PCMTD1	DYNLL2	ATP6V1F	RPS6
CDIP1	ZC3H7A	SNX18	ADD1	LEPROT	SKIL
C11ORF58	ABI1	CSMD3	NEMF	ATP9A	2003-09-01
CYP2J2	KIAA0355	GMIP	RPS11	UFD1L	PRPF4B
RPS9	SEC63	DYNC1I2	NDUFS1	PMM1	PRUNE2
MTPN	ATP6AP1	MAN1C1	SRP14	GPD1	ARPC1A
2610507B11RIK	PURA	SRP72	USP34	FRMD4B	LUC7L
EOGT	NUCKS1	NONO	SAR1B	PREX1	EEF1G
CCT8	HNRNPA0	TM9SF2	PMM1	CACNB4	DUSP6
GLI3	EIF3K	PNRC1	PCDH7	HDHD2	PDHA1
IGDCC4	SELT	TGFBR2	SPTBN2	TCAF1	PSD3
SF3B6	COPB1	RAB11A	LAMP1	RSRP1	RASSF2
CPSF6	ADD1	ADAM17	DNAJC8	NEO1	PUM1
JKAMP	SLC19A3	GLUD1	ENO1	RAB14	RPL19
TRIB2	ROCK2	AP2A2	NCOA1	MOB3B	MORF4L1
ANKRD11	KLF3	SLC38A2	RSRC2	KMT2C	ARF3
PURA	ATP1B3	EIF3E	NONO	STX7	PTBP2
BPGM	GLRX3	CCR1	PSMA5	TMEM33	EIF3L
RTN4	RTN3	KLF10	EPRS	GM15440	RPL13
TNRC6A	NDUFA8	ACP2	GNB2	IDS	RSU1
TOP1	STAG2	ANK2	DNAJC6	CDC123	NUCB1
THOC2	CAST	CBR2	NFE2L1	CD164	COL4A2
SCRG1	ESD	EFR3A	LAMP5	COPS2	CSMD1
RSRC2	FGD5	OPHN1	C16ORF45	MGRN1	PRKCQ
CAPN2	METAP2	SPAG9	TTLL7	ARHGAP23	RAB6A
VCAN	SLC25A3	EIF4A1	ST8SIA3	GSS	AI854517
HSDL2	CNOT6	PLIN2	NDUFS7	NRGN	CCDC50
KCNIP3	MIER1	AKAP9	NUCKS1	PTP4A1	COPB2
SPCS2	RPL37A	RPS15A	SDHD	EIF3E	KTN1
COX6B1	CGGBP1	FUS	FNBP1L	DACT3	TGOLN2
DLD	EIF3F	G530011O06RIK	APC	GPR155	1700020I14RIK
COX6C	LPAR6	KMT2E	ZEB2	SFR1	TMEM255B
HRSP12	TJP2	2410006H16RIK	TONSL	SORBS3	ATP8A1
JAK1	SAR1A	IGFBP4	TUBB4B	ENO1	CPT1C
SCG5	NID2	P2RX7	ACAT1	RSRC2	MAN1A2
USP34	FAM63A	PUM1	STX7	HSD17B10	PTPN5
NCOA1	HMGCS1	FYB	EEF1G	SYTL2	PSIP1
CAMK2N1	EDN1	UQCRC2	MAL2	FAM171B	MGEA5
VPS35	NDUFA13	SPPL2A	TGOLN2	ZNF740	RSRC2
PRPF39	SH3BGRL3	ABHD12	NDUFB11	SHROOM2	SPCS3
CDC42EP4	RPL23	CCT2	ZMYND11	PSMC4	NCOA1
LGR6	MDH2	MDH2	EEF1B2	SLC6A6	TXNDC12
NXT2	GRAP	RPS8	NXF1	ABCC5	PSMC1
MAOB	CCT2	DAPP1	NEFL	GMFB	GPI
SLC2A1	OSBPL1A	USP48	PRUNE2	PIGZ	BPGM
COMMD3	CTLA2B	ABL2	SFR1	RND2	PURA
EPS8	EIF3M	STT3B	LRP11	SOD1	SDC2
ZFAND5	USP53	NAA11	DAD1	CADM2	NAPA
NPAS3	PCMTD1	BMPR2	SLC2A3	MYL12B	PDE4DIP
BMPR2	PDCD10	POLDIP3	NCOR1	PSMA5	WDR82
IVD	SP1	MLEC	SLC12A5	TSC22D3	ZHX3
NDUFV3	HES1	ACOX3	GPRASP2	TONSL	TMEM50A
FBXO44	HMGB1	UBE2H	PDE2A	APPBP2	TSPYL1
DAB1	LAMA4	NDRG4	GTF2H5	PDIA6	GPCPD1
STRBP	GTF2A2	USP2	JPH4	SLC35A5	SLC35A4
DYRK1A	SOX17	PTBP3	ENAH	PSMD1	MYEF2
PSMA1	H1F0	CAPN3	UBE2H	SRD5A1	SEC62
SEC62	ISYNA1	EIF3K	NPEPPS	H3F3A	TSN
CTSA	ANAPC5	CCT8	RPL19	DNAJC8	ATP6AP2
ATP8A1	PAICS	DLEU2	EIF3K	NSD1	REEP5
COX4I1	CBX1	LUC7L2	CDKL5	PEX2	TNFRSF21
MRPS14	STT3B	NSD1	ANKRD46	ATP1A1	KMT2A
PAQR7	2010-09-01	RTFDC1	RPS19	CSTB	RPL23
COPB1	CBX5	MAP4	TCEB2	HADHA	RBM26
MGA	RAD21	SEC14L1	TMEFF1	RAB5C	ATP2A2
PSD3	CAT	ABR	WASF1	FERMT2	HDLBP
UBA1	N4BP2L2	LRPAP1	ZNF706	PTPRA	TMEM179
PDLIM5	TCP1	ZFP36L1	ANKRD12	C1D	OLIG2
IP6K1	SBDS	RPL36	INA	CSRP1	NFAT5
TLCD1	LAMB1	FIS1	CTTNBP2	POMP	DHX15
DENND5A	CTTNBP2NL	GIT2	CNRIP1	GNB4	MAGEH1
MTDH	NDUFA6	CREB1	MAP7D2	LLGL1	POLDIP3
WBP2	NRXN1	EIF4G3	PAK3	SNX17	BSCL2
TGFB2	CHMP2A	RPL18	ROBO2	HDAC11	MMGT1
PSPH	SLC16A2	VPS11	GABBR2	RPN2	PANK3
SFXN1	COX7A2	VCP	HSPA9	FOPNL	GNL3L
BTBD17	MTCH2	TMED10	NDUFS4	MTMR2	MAP4
SALL3	ATP5O	DNAJA1	SORBS2	ATP6V1B2	ZNF706
NPEPPS	TMCO1	LARP4B	EFR3A	NCALD	RPS18
SSB	KCNQ1OT1	MOB1A	MICAL2	SRPK2	CNOT6
IVNS1ABP	WNK1	CERS2	RAB18	PTPRS	FKBP4
PEX2	HIF1A	ZNF710	ATP9A	TOR1AIP2	CCDC47
PMVK	TSPAN12	HNRNPU	THY1	DLG1	VCAM1
ARID1A	ACOX1	RPL30	DDX6	TMEM167A	TMX1
ATF4	PTPRR	APLP2	RPL21	SGTA	IL6ST
TMEM44	EIF3I	SLC15A4	HMGB1	ATP5O	ATP5G3
KIAA1191	NDUFA1	OGFRL1	SH3BGRL	IMMT	DBPHT2
NACA2	RPL26	TNPO1	LONRF2	AGPAT6	PSMA3
ECHS1	ACTR1B	NTPCR	RPL32	PLOD1	PRPF38B
PDCD4	RAN	CSNK1E	SCRN1	RPL38	SLC3A2
FASN	NOMO1	SLTM	DLG4	CAPZB	LPCAT1
RFTN2	NDRG1	MAN2A2	TM9SF3	ITCH	NDUFA9
NEO1	PPP2CA	MLXIPL	GABARAP	ZCCHC17	SH3GLB1
ARF1	ATP6V0E1	CD180	LANCL1	GABARAPL1	NPC2
E130114P18RIK	WHSC1L1	KIF5B	SRSF7	TSPAN15	CERS4
VIM	CYB5R3	EIF3A	CCT6A	RUFY3	HIF1A
NDP	CFDP1	CLCN3	CCDC88A	CLN8	TRRAP
RPL13A	STARD4	GPCPD1	SDF4	NDUFV1	STAT3
PPARGC1A	SLC39A1	PPM1H	RAB11B	ZRANB2	PSMD1
BRWD1	AHCYL1	SLC23A2	TNKS2	FBXL5	ARL6IP5
2700089E24RIK	ECI2	HK3	SLC25A5	SLC6A1	HTRA1
HP1BP3	ADD3	ARHGAP12	NDUFA12	POU3F3	PHLPP1
DYNC1I2	IMPDH2	PPIB	ELAVL3	FUBP1	SUPT5H
OAZ1	OCIAD1	PPP1CB	TTYH1	FASN	UBE2H
ELOVL2	ADGRE5	EWSR1	PFDN1	FMNL2	DHCR7
MLF2	AMOTL1	GAPVD1	APPBP2	PBRM1	ACTR1B
RAB14	ATP11B	YWHAB	CUL3	AMPH	MAN2B1
DNMT3A	MTSS1	MCFD2	KMT2D	CYHR1	CERS2
PEG3	SORBS3	RNH1	SPOCK3	KRIT1	THRAP3
CHD8	ANO6	CDK11B	NDUFS8	ARPC5	TRIM44
RBBP6	XRN2	SSR3	RAB11A	DCTN4	PEX19
ATRN	PPP3CA	ATRAID	ARGLU1	NDE1	TMX3
MFN1	ANXA1	MFSD1	EIF3I	TBC1D15	GLTP
RPL7	KLHL4	NR3C1	COPS7A	SSB	SEMA5B
RPL8	NFE2L2	TMX3	KCNJ3	TM9SF3	ATP2B1
CHKA	RBM26	UBN1	UHMK1	GAL3ST1	FUBP3
NIM1K	SMC1A	COL27A1	ARNT2	RASGEF1B	GNB4
HSP90AA1	ACLY	COX8A	GM3764	VLDLR	TNFRSF19
MIR6236	SLK	IL4R	STRN4	ATP5J	SMG1
TNPO1	SHE	FUNDC1	TRANK1	HNRNPL	CUX1
PAMR1	EXOC5	COX6A1	ATF2	SEC13	CREBBP
ACSS2	ICAM1	PCF11	PBX1	SEL1L	LRRN1
ALKBH5	CCND1	SARS	RIT2	ENTPD5	SFPQ
TRRAP	C18ORF32	TNFRSF1B	RPL15	GNG11	ALCAM
ATP6V0E2	DAG1	CASC3	PPM1K	MRPL48	SETD2
AGL	RAB14	NUAK1	IPO9	ZNF561	ARNT2
PTP4A1	BOD1L	ETF1	GMFB	IST1	ERBB4
TFRC	SH3BP5	OCIAD1	STMN4	ITGB4	CADM1
TMEM176A	ITM2C	RPS28	KCNQ3	RPN1	NRDC
NDUFA3	EIF4H	SERBP1	DMTN	SMIM15	HOOK3
PSMC3	MYO6	SLC25A4	NDUFS2	MEF2C	SRSF6
WLS	DOCK4	CTC1	RAB10	PIM3	ATP6V1B2
LRRC8A	RALB	SDHB	REPS2	LIMS2	EIF4A3
NDUFB11	CDK11B	NFE2L1	HIPK1	SUMO1	SAR1B
NDUFS1	GBP7	TIAL1	NDUFA10	PLEKHG1	WSCD1
PLEKHB1	COPE	NDUFA3	NDUFA7	CHMP3	TM9SF4
GLDC	P4HB	TGS1	DLX6OS1	FKTN	GRM5
IL18	SSR4	DDX17	ASH1L	GALNT6	TM2D2
SRCAP	EPN2	CHMP3	GABRB3	SRSF11	ZFML
MYL6	SWAP70	OXCT1	SSR1	HNRNPU	ARPC5
RNF20	PHF20L1	CSPP1	CDK14	CISD1	MKLN1
CHMP2A	KLF10	COPE	ALCAM	SDHD	TPR
LIFR	ADM	EXOC3	NEUROD6	GM2A	HERPUD1
ABHD6	MAT2B	SMAD7	NRXN2	NR3C1	COX6C
CSPP1	PRKD3	SRF	CACNA2D3	SRI	DNAJC18
OTUB1	EIF4G3	DGKD	GLYR1	MTCH2	ABAT
SLC7A10	PRDX6	GBA	RPS16	LPGAT1	RCN2
GLO1	2700089E24RIK	NRP1	WDFY3	FAM57A	CCNI
GDPD2	C1D	NPC1	SLC2A13	IK	SIGMAR1
SEC63	JAK1	COX6B1	KIT	KMT2E	SOX5
KMT2A	PLOD1	DDOST	WDR47	TMEM123	TONSL
PLAT	CTSA	LMO2	CA10	VPS41	BACE1
BRD8	CNOT6L	GTF2A1	LMBRD1	PHYHIPL	INTS10
PPP1R9A	SPPL2A	HAVCR2	AP3D1	CTNNB1	SLC25A3
CCSER2	CCAR1	NRGN	ARHGEF9	NDUFB8	BTG1
ZFAND6	SMURF2	PSMD8	NICN1	ATP2C1	DCTN2
PSMD11	LIMCH1	PIK3CG	USP11	RAB33A	COX6A1

## Sheet: TableS3
Supplementary table 3: Differential gene expression analysis P9: ELS vs. P9: CTR (logFC</>1, FDR<0.05). (related to SupFig 1E)
Gene	logFC	logCPM	LR	PValue	FDR
Trem1	5.42892	2.53741	25.9797	3.45019e-07	0.00496207

## Sheet: TableS4
Supplementary table 4: Differential gene expression analysis P200: ELS-PBS vs. P200: CTR-PBS (logFC</>1, FDR<0.05). (related to Fig 1C)
Gene	logFC	logCPM	LR	PValue	FDR
Ptpn7	-7.66208	2.1738	26.3659	2.8248e-07	0.00101566
Serpinb6b	-7.27017	0.955388	22.2394	2.40684e-06	0.00364777
Il27ra	6.91515	-0.0337614	23.5881	1.19324e-06	0.00245159
Gm42064	6.84424	-1.23097	28.4563	9.58359e-08	0.000689156
Frmd5	6.42724	-1.21208	13.122	0.000291849	0.0304351
Epdr1	-6.34303	0.428253	19.6662	9.22199e-06	0.00576404
Gnai1	6.26225	-0.476893	20.1542	7.14431e-06	0.00558385
Morn4	-6.22612	0.950722	15.7684	7.15873e-05	0.0142996
Tspan2	-6.12174	-1.20858	12.5182	0.000403	0.037636
Utp14b	-6.04283	-0.919322	14.4725	0.000142218	0.0202513
Prkar2b	-5.99951	-1.22664	20.4764	6.03712e-06	0.00548878
Shroom2	5.98218	1.04951	14.1159	0.000171886	0.0229804
Ncam2	-5.95272	-0.478578	18.2373	1.95019e-05	0.00652271
H2-Q5	-5.81641	0.210126	22.5647	2.03179e-06	0.00364777
Vwa5b2	5.79903	-1.28439	18.9206	1.36271e-05	0.00576404
Lrrtm1	-5.70585	0.836783	19.5511	9.79452e-06	0.00576404
Trib2	-5.44336	1.62566	13.1208	0.000292035	0.0304351
Pcdh20	5.3648	-0.247156	16.6492	4.49691e-05	0.0109618
Timp3	-5.31453	1.47983	17.8738	2.36051e-05	0.00738018
Myorg	5.28539	0.0739664	15.4361	8.53437e-05	0.0158014
Kif7	5.2834	-1.63538	15.1001	0.000101961	0.0172517
Slc10a6	5.25681	1.1677	11.4725	0.000706339	0.0485675
Trem3	5.2237	-1.77853	13.0541	0.000302622	0.031088
Gm4240	5.22103	-1.81551	15.6742	7.52452e-05	0.014624
Spock3	-5.21829	-0.265552	14.591	0.000133551	0.0194013
Tmem178b	5.20202	0.865135	20.2392	6.83393e-06	0.00558385
Frs3	-5.16382	-0.616896	11.6748	0.000633537	0.0464246
Syngr3	5.10067	1.49072	16.097	6.01793e-05	0.0129179
Sobp	-5.00094	-0.459984	18.5025	1.69686e-05	0.00610105
Ms4a4a	4.96963	-0.754366	11.6826	0.000630881	0.0464246
D430019H16Rik	-4.89639	1.486	15.28	9.26948e-05	0.0164585
Pacsin3	4.86795	0.692612	19.9949	7.76506e-06	0.00558385
Dusp26	4.85892	0.735331	16.9649	3.80775e-05	0.00960755
Cap2	-4.84503	-0.242231	13.6963	0.000214875	0.0256999
Nmnat2	-4.84416	0.410042	14.5217	0.000138555	0.019927
Usp29	-4.8135	-0.797174	12.7338	0.000359104	0.0348587
Dlg2	-4.77566	1.55106	18.7966	1.45429e-05	0.00576404
Kash5	-4.77382	0.163134	15.7118	7.37627e-05	0.0145323
Hapln1	-4.77287	0.626584	15.5774	7.91952e-05	0.0151865
Tnfrsf19	-4.76262	1.82461	14.7461	0.000123001	0.0193305
Gspt2	-4.72551	0.180163	13.3317	0.000260962	0.028714
Wdr90	4.70018	0.584313	18.26	1.92709e-05	0.00652271
Slc6a11	4.65019	0.45635	14.6363	0.000130375	0.0193305
Cox4i2	-4.621	-0.0484249	18.9437	1.34633e-05	0.00576404
Cpxm1	4.61887	0.265443	14.5984	0.000133025	0.0194013
Fkbp10	4.61858	0.214107	13.497	0.000238945	0.0269484
Gm15756	-4.6083	-1.32701	13.2772	0.000268658	0.0290515
Clstn3	4.59682	1.48542	11.8653	0.000571905	0.0451931
Gm11149	-4.57927	0.948345	17.6152	2.70417e-05	0.0074791
Phactr3	4.558	0.935493	17.6348	2.6765e-05	0.0074791
Dio2	4.55302	0.951547	11.9572	0.000544358	0.0437372
Caln1	-4.54801	0.23797	13.5801	0.000228599	0.0263412
Grin3a	-4.46456	0.317672	13.9692	0.000185833	0.0237644
Hrob	-4.46399	2.53187	15.3634	8.86888e-05	0.015944
Atcay	-4.45908	1.43575	20.5806	5.71724e-06	0.00548878
Elavl2	4.43472	0.733282	16.1804	5.75875e-05	0.0125488
Mcemp1	4.43213	0.289437	14.0216	0.000180719	0.0236282
Cdh2	-4.41886	0.495702	13.9536	0.000187375	0.0237644
Kcnj14	-4.39571	0.288196	12.7824	0.000349887	0.0344822
Bex1	-4.36007	0.0700313	15.4127	8.64055e-05	0.0158014
Elapor2	-4.34158	-0.125249	12.0194	0.000526505	0.0432697
Itgal	4.32648	2.12626	14.9767	0.000108847	0.0179111
H2ac6	-4.31063	-0.526608	13.6906	0.000215533	0.0256999
Shisa6	-4.26578	-0.0910018	12.4628	0.000415126	0.0385184
Kif21a	-4.25065	0.373254	18.5727	1.63547e-05	0.00603112
Chl1	-4.08036	2.12744	15.8366	6.90545e-05	0.0141777
Trim55	4.02319	0.257885	12.0235	0.000525328	0.0432697
Scg5	4.00842	1.15116	13.9437	0.00018837	0.0237644
Fermt2	4.00353	0.912614	13.771	0.000206498	0.0256718
Ppic	-3.99802	1.57534	13.49	0.000239841	0.0269484
Wdr54	-3.95993	0.290539	16.2587	5.52558e-05	0.012417
Syn3	-3.94427	0.155852	11.8106	0.000588955	0.0452563
Pcdh19	-3.91174	0.0464672	11.5285	0.000685363	0.0485561
Ndn	-3.8861	2.6659	20.8414	4.98937e-06	0.00548878
Gal3st3	3.87132	-0.754541	15.1576	9.88983e-05	0.0169556
Klhl32	3.86913	0.605805	22.1388	2.53634e-06	0.00364777
Dgki	-3.86663	0.068639	11.6678	0.00063591	0.0464246
Npdc1	-3.75825	1.52282	11.4894	0.00069994	0.0485675
Cdc25c	3.74927	3.27217	13.1651	0.000285214	0.0303848
Neil3	3.7122	4.14302	24.6787	6.77273e-07	0.00162342
Aldh5a1	3.70626	-0.0403756	11.7924	0.000594732	0.0452563
Cenph	3.59601	2.1997	17.7889	2.46818e-05	0.00739529
Crppa	3.56653	1.254	13.7659	0.000207059	0.0256718
Gfap	-3.53811	4.28688	21.9038	2.86659e-06	0.00374794
Cbr2	3.50154	1.47941	17.5053	2.86502e-05	0.00777447
Celf5	-3.46363	0.385828	13.0821	0.000298127	0.0308465
Ddit4	3.37829	4.5477	34.6728	3.90034e-09	5.60946e-05
Nrgn	-3.33626	0.0644917	12.7232	0.000361143	0.0348587
Arhgdig	-3.21832	1.66712	12.3261	0.000446664	0.0399001
Sst	-3.13585	2.38959	11.817	0.000586931	0.0452563
Lingo1	3.06887	0.425158	12.0928	0.000506172	0.0423242
Ckap2	3.03986	4.21431	17.6978	2.5893e-05	0.0074791
Gm17227	2.99814	-1.15449	12.0759	0.000510783	0.0424629
Ung	-2.94038	4.02204	14.6987	0.000126131	0.0193305
Net1	2.88619	1.06493	11.7675	0.000602752	0.0453734
Stmn2	-2.88434	3.5657	15.4042	8.67965e-05	0.0158014
E2f8	2.85477	3.39823	12.342	0.00044289	0.0399001
Map2	-2.80109	4.09352	12.2809	0.000457608	0.0403631
Bloc1s4	2.73717	2.06176	13.6954	0.000214978	0.0256999
Tmem160	2.72862	1.97363	14.2232	0.000162357	0.0220285
Hmgb3	-2.64893	3.6333	14.6959	0.000126321	0.0193305
Elovl6	2.62037	1.29519	14.6602	0.000128738	0.0193305
Syn1	2.60327	0.991159	12.1737	0.000484693	0.0413937
S100a16	-2.45693	2.38117	11.9707	0.000540449	0.0436671
Hmmr	2.40981	5.1494	18.7465	1.493e-05	0.00576404
Inafm1	2.39242	1.15197	12.1391	0.000493751	0.041527
Lipt2	2.3904	0.909988	12.3805	0.000433842	0.0397421
Crtap	2.30572	3.31928	27.4161	1.64061e-07	0.000786511
Socs1	2.29366	1.78672	18.7988	1.45261e-05	0.00576404
Ldlr	2.17514	3.80197	16.1936	5.71865e-05	0.0125488
Stmn3	-2.16914	3.04232	11.6583	0.000639162	0.0464264
Pf4	2.13505	1.37336	11.9372	0.000550242	0.0439643
Metrn	-2.12393	1.46414	18.7095	1.52224e-05	0.00576404
Rell2	2.08068	0.672244	11.4998	0.000696029	0.0485675
D430020J02Rik	2.0781	2.32185	13.3521	0.000258137	0.028714
Zfp771	2.06494	1.38786	13.7108	0.000213225	0.0256999
Kif22	-2.05474	5.50012	13.9647	0.000186278	0.0237644
Fam219a	2.05406	1.37213	14.3271	0.000153638	0.0210441
Mrps30	2.04089	3.35132	17.8112	2.43939e-05	0.00739529
Ska3	2.03337	3.66764	15.2449	9.44333e-05	0.0165627
2700046G09Rik	-1.97158	1.34758	19.1943	1.18066e-05	0.00576404
Lrrc4	-1.88791	2.58667	11.4651	0.000709162	0.0485675
Lamb2	1.82989	4.18417	11.4946	0.000697977	0.0485675
Srm	1.82583	4.1265	15.8111	6.99915e-05	0.0141777
Acbd6	1.81463	2.91848	17.0672	3.608e-05	0.00926611
Carnmt1	1.78267	1.18314	12.2963	0.000453845	0.0402914
Cebpd	1.78167	5.67952	15.4135	8.63676e-05	0.0158014
F8a	1.76961	3.22897	18.9657	1.33089e-05	0.00576404
Panx1	1.76154	2.06231	14.351	0.000151697	0.020978
Raly	1.75159	5.20324	17.3554	3.10023e-05	0.00810683
Plbd2	1.7077	6.00574	18.9492	1.34243e-05	0.00576404
2310001H17Rik	1.70769	1.44333	12.1451	0.00049216	0.041527
Tmem201	1.65709	4.1362	14.8164	0.000118503	0.0189367
Rrs1	1.64194	3.53537	11.6801	0.000631707	0.0464246
Vat1	1.58443	2.32361	14.3902	0.000148576	0.0207458
Nr2f6	1.57528	2.04921	12.2414	0.000467414	0.0406544
Slc14a1	1.55824	3.12599	11.8782	0.000567939	0.0451276
Afg3l2	1.53537	4.45136	20.0195	7.66584e-06	0.00558385
Trp53rka	1.52167	3.70945	12.835	0.00034019	0.0343923
B3galt6	1.51979	3.93818	15.8526	6.8474e-05	0.0141777
Rnf128	1.50621	4.75916	16.524	4.80385e-05	0.0114259
Sipa1	1.48091	6.55196	12.8736	0.000333253	0.0339918
Rab6a	1.46432	5.03265	21.4129	3.70274e-06	0.00443773
Ripk1	1.42344	4.49044	18.8954	1.38087e-05	0.00576404
Tmed2	1.39606	7.32832	14.9638	0.000109594	0.0179111
Micu2	1.37582	4.22242	11.5083	0.000692864	0.0485675
Pgp	1.35848	3.86772	19.6593	9.25494e-06	0.00576404
Vapa	1.35418	6.40137	11.7562	0.00060641	0.0453734
Tusc2	1.32658	4.17765	11.6312	0.000648546	0.0468713
Plekhf2	1.3102	5.09386	11.9714	0.000540244	0.0436671
C1qbp	1.28895	5.39623	14.6883	0.000126828	0.0193305
Rfx7	-1.28282	3.33666	11.5736	0.000668931	0.0476266
Akirin1	1.27041	6.36279	15.1551	9.90317e-05	0.0169556
4931440P22Rik	1.2598	2.04294	18.7086	1.52297e-05	0.00576404
Klhdc2	1.25369	3.38021	11.4441	0.000717227	0.048887
Mtarc2	1.23941	6.04107	16.3941	5.14462e-05	0.0117444
Tmem255b	1.23253	4.77184	17.6819	2.61099e-05	0.0074791
Ctnnbip1	1.227	2.8387	11.5778	0.000667448	0.0476266
Adpgk	1.21708	5.27951	13.5623	0.000230774	0.0263412
Ythdc2	1.18758	2.86969	13.3132	0.000263542	0.028714
Iscu	1.17531	6.42201	11.8164	0.000587108	0.0452563
Mrc1	-1.16884	8.51625	16.4765	4.92565e-05	0.0114259
Map2k2	1.16743	5.18074	18.7427	1.49593e-05	0.00576404
Txndc5	1.16512	5.39623	13.1407	0.000288951	0.0304351
Pyurf	-1.15979	2.27232	16.6899	4.40155e-05	0.0109143
Gas6	1.15725	8.64167	17.3985	3.03058e-05	0.00807146
Nol9	1.15394	3.41263	14.4482	0.000144065	0.0203132
Nomo1	1.15155	4.92617	20.4546	6.10628e-06	0.00548878
Trim27	1.13932	4.94067	12.2701	0.000460266	0.0403631
Prpsap1	1.13624	5.89019	24.7435	6.54885e-07	0.00162342
Il6ra	1.11952	8.22251	12.2037	0.00047694	0.0410739
Hlx	1.11755	4.25618	14.1084	0.000172569	0.0229804
Atg3	1.11318	4.76443	12.2341	0.000469241	0.0406544
Ercc6l2	1.10645	3.09782	11.7657	0.000603337	0.0453734
Gpr180	1.10296	4.90836	14.9864	0.000108286	0.0179111
Rasal3	1.1013	7.74751	13.6444	0.000220896	0.0258286
Bex3	-1.10034	4.1358	12.4457	0.000418955	0.0386244
Tiparp	1.09802	5.00938	18.3379	1.84992e-05	0.00648916
Fam98c	1.08979	3.77641	12.7816	0.000350049	0.0344822
Fut11	1.08861	5.83764	18.1786	2.01122e-05	0.00657395
Sh3bp5	1.08628	4.8132	12.0029	0.000531171	0.0434051
2410006H16Rik	-1.05658	4.00871	13.1969	0.000280411	0.0300961
Lrpprc	1.05216	5.72503	12.8123	0.000344353	0.0343923
Cert1	1.01206	4.3597	13.6691	0.000218008	0.0256999
Htatip2	-1.01078	4.10327	18.9228	1.36117e-05	0.00576404
Rnf166	1.00364	3.63109	18.0629	2.13723e-05	0.00683058

## Sheet: TableS5
Supplementary table 5: Gene ontology analysis of genes identified in P200: ELS-PBS vs. P200: CTR-PBS micorglia (p value<0.05). (related to Fig 1D)
relatively lower expressed												relatively abundant expressed
Term	Overlap	P.value	Adjusted.P.value	Old.P.value	Old.Adjusted.P.value	Odds.Ratio	Combined.Score	Genes				Term	Overlap	P.value	Adjusted.P.value	Old.P.value	Old.Adjusted.P.value	Odds.Ratio	Combined.Score	Genes
regulation of microtubule polymerization or depolymerization (GO:0031110)	3/28	0.000110861	0.0407968	0	0	37.3275	339.95	MAP2;STMN2;STMN3				positive regulation by host of viral genome replication (GO:0044829)	2/5	0.000346967	0.135371	0	0	113.265	902.301	VAPA;YTHDC2
modulation of chemical synaptic transmission (GO:0050804)	4/109	0.000491307	0.0656886	0	0	11.9897	91.343	CDH2;LRRC4;SYN3;DGKI				positive regulation of protein catabolic process in the vacuole (GO:1904352)	2/5	0.000346967	0.135371	0	0	113.265	902.301	RNF128;LDLR
chemical synaptic transmission (GO:0007268)	6/306	0.000556854	0.0656886	0	0	6.43705	48.2341	DLG2;PRKAR2B;SST;SYN3;NRGN;SHISA6				organelle transport along microtubule (GO:0072384)	3/31	0.000817468	0.135371	0	0	18.3371	130.364	TMEM201;RAB6A;LRPPRC
negative regulation of microtubule polymerization (GO:0031115)	2/12	0.000714007	0.0656886	0	0	61.3015	444.106	MAP2;STMN2				regulation of dendritic cell chemotaxis (GO:2000508)	2/8	0.000960211	0.135371	0	0	56.6239	393.443	C1QBP;GAS6
plasma membrane bounded cell projection organization (GO:0120036)	4/128	0.000898351	0.0661187	0	0	10.1429	71.1516	ATCAY;MAP2;STMN2;STMN3				peptidyl-serine autophosphorylation (GO:0036289)	2/8	0.000960211	0.135371	0	0	56.6239	393.443	MAP2K2;RIPK1
neuron development (GO:0048666)	4/143	0.00135467	0.0751578	0	0	9.04145	59.7116	ATCAY;MAP2;STMN2;STMN3				positive regulation of dendritic cell chemotaxis (GO:2000510)	2/8	0.000960211	0.135371	0	0	56.6239	393.443	C1QBP;GAS6
gliogenesis (GO:0042063)	2/17	0.00145547	0.0751578	0	0	40.8574	266.898	CDH2;METRN				positive regulation of myeloid leukocyte differentiation (GO:0002763)	3/36	0.00127071	0.135371	0	0	15.5549	103.723	CTNNBIP1;RIPK1;PF4
microtubule depolymerization (GO:0007019)	2/18	0.00163387	0.0751578	0	0	38.3019	245.776	STMN2;STMN3				positive regulation of cell adhesion (GO:0045785)	4/80	0.00133	0.135371	0	0	9.06407	60.0275	FRMD5;C1QBP;RELL2;DUSP26
neuron projection development (GO:0031175)	4/171	0.002601	0.106352	0	0	7.51488	44.7275	ATCAY;MAP2;STMN2;STMN3				calcium import into the mitochondrion (GO:0036444)	2/10	0.00153122	0.135371	0	0	42.4637	275.236	AFG3L2;MICU2
microtubule polymerization or depolymerization (GO:0031109)	2/27	0.00367617	0.119852	0	0	24.5022	137.356	STMN2;STMN3				aminoglycan metabolic process (GO:0006022)	2/11	0.00186422	0.135371	0	0	37.7436	237.215	B3GALT6;GAL3ST3
negative regulation of protein polymerization (GO:0032272)	2/27	0.00367617	0.119852	0	0	24.5022	137.356	MAP2;STMN2				positive regulation by host of viral process (GO:0044794)	2/11	0.00186422	0.135371	0	0	37.7436	237.215	VAPA;YTHDC2
protein depolymerization (GO:0051261)	2/28	0.00395042	0.119852	0	0	23.5586	130.372	STMN2;STMN3				positive regulation of macrophage differentiation (GO:0045651)	2/11	0.00186422	0.135371	0	0	37.7436	237.215	RIPK1;PF4
glial cell differentiation (GO:0010001)	2/29	0.00423391	0.119852	0	0	22.6849	123.965	CDH2;METRN				positive regulation of production of miRNAs involved in gene silencing by miRNA (GO:1903800)	2/11	0.00186422	0.135371	0	0	37.7436	237.215	MAP2K2;RIPK1
negative regulation of microtubule polymerization or depolymerization (GO:0031111)	2/32	0.00513913	0.135086	0	0	20.4133	107.596	MAP2;STMN2				endonucleolytic cleavage of tricistronic rRNA transcript (SSU-rRNA, 5.8S rRNA, LSU-rRNA) (GO:0000479)	2/13	0.00262332	0.176886	0	0	30.878	183.518	RRS1;NOL9
regulation of microtubule cytoskeleton organization (GO:0070507)	2/37	0.00682666	0.167481	0	0	17.4927	87.2349	STMN2;STMN3				regulation of macrophage differentiation (GO:0045649)	2/15	0.00350404	0.206738	0	0	26.1249	147.706	RIPK1;PF4
regulation of microtubule polymerization (GO:0031113)	2/40	0.00794377	0.177257	0	0	16.1093	77.8944	MAP2;STMN2				modulation by host of viral genome replication (GO:0044827)	2/15	0.00350404	0.206738	0	0	26.1249	147.706	VAPA;YTHDC2
anterograde trans-synaptic signaling (GO:0098916)	4/244	0.0090884	0.177257	0	0	5.20979	24.4899	DLG2;PRKAR2B;SST;NRGN				positive regulation of leukocyte chemotaxis (GO:0002690)	3/54	0.00408464	0.226817	0	0	10.0558	55.3121	AKIRIN1;C1QBP;GAS6
regulation of synaptic transmission, glutamatergic (GO:0051966)	2/46	0.0104058	0.177257	0	0	13.9084	63.4973	CDH2;DGKI				membrane lipid biosynthetic process (GO:0046467)	3/58	0.0049946	0.250744	0	0	9.32257	49.404	VAPA;ELOVL6;CERT1
regulation of axonogenesis (GO:0050770)	2/51	0.012682	0.177257	0	0	12.486	54.5337	CDH2;METRN				regulation of production of miRNAs involved in gene silencing by miRNA (GO:1903798)	2/18	0.00504676	0.250744	0	0	21.2233	112.25	MAP2K2;RIPK1
regulation of neurotransmitter receptor activity (GO:0099601)	2/58	0.0161971	0.177257	0	0	10.9214	45.0282	DLG2;SHISA6				negative regulation of calcium ion transport (GO:0051926)	2/19	0.00561866	0.265201	0	0	19.9739	103.498	PACSIN3;TRIM27
regulation of lyase activity (GO:0051339)	1/5	0.0166397	0.177257	0	0	75.4886	309.199	CAP2				cellular response to reactive oxygen species (GO:0034614)	3/63	0.00629138	0.277237	0	0	8.54353	43.3035	NET1;ERCC6L2;RIPK1
negative regulation of metallopeptidase activity (GO:1905049)	1/5	0.0166397	0.177257	0	0	75.4886	309.199	TIMP3				regulation of tumor necrosis factor production (GO:0032680)	4/124	0.00646102	0.277237	0	0	5.72783	28.8795	RIPK1;TRIM27;GAS6;PF4
postsynaptic density protein 95 clustering (GO:0097119)	1/5	0.0166397	0.177257	0	0	75.4886	309.199	LRRC4				mitochondrial calcium ion transmembrane transport (GO:0006851)	2/21	0.00684683	0.281018	0	0	17.8695	89.0613	AFG3L2;MICU2
regulation of cyclase activity (GO:0031279)	1/5	0.0166397	0.177257	0	0	75.4886	309.199	CAP2				maturation of 5.8S rRNA from tricistronic rRNA transcript (SSU-rRNA, 5.8S rRNA, LSU-rRNA) (GO:0000466)	2/22	0.00750239	0.281121	0	0	16.9752	83.0518	RRS1;NOL9
polyphosphate catabolic process (GO:0006798)	1/5	0.0166397	0.177257	0	0	75.4886	309.199	ATCAY				mitochondrial calcium ion homeostasis (GO:0051560)	2/22	0.00750239	0.281121	0	0	16.9752	83.0518	AFG3L2;MICU2
negative regulation of endopeptidase activity (GO:0010951)	2/63	0.0189331	0.177257	0	0	10.0237	39.7625	SPOCK3;TIMP3				regulation of cell adhesion (GO:0030155)	4/133	0.00823788	0.281121	0	0	5.32578	25.5585	FRMD5;C1QBP;DUSP26;SIPA1
negative regulation of peptidase activity (GO:0010466)	2/63	0.0189331	0.177257	0	0	10.0237	39.7625	SPOCK3;TIMP3				positive regulation of cell-substrate adhesion (GO:0010811)	3/70	0.00841597	0.281121	0	0	7.64822	36.5403	C1QBP;RELL2;FERMT2
regulation of microtubule motor activity (GO:2000574)	1/6	0.0199347	0.177257	0	0	60.3879	236.436	MAP2				extracellular matrix assembly (GO:0085029)	2/24	0.00889476	0.281121	0	0	15.4305	72.8671	LAMB2;GAS6
positive regulation of extrinsic apoptotic signaling pathway via death domain receptors (GO:1902043)	1/6	0.0199347	0.177257	0	0	60.3879	236.436	TIMP3				regulation of cytokine-mediated signaling pathway (GO:0001959)	3/74	0.00979711	0.281121	0	0	7.21588	33.3783	SOCS1;RIPK1;GAS6
polyphosphate metabolic process (GO:0006797)	1/6	0.0199347	0.177257	0	0	60.3879	236.436	ATCAY				sphingolipid biosynthetic process (GO:0030148)	3/74	0.00979711	0.281121	0	0	7.21588	33.3783	VAPA;ELOVL6;CERT1
regulation of protein localization (GO:0032880)	2/66	0.0206615	0.177257	0	0	9.5524	37.0584	ATCAY;MAP2				proteoglycan metabolic process (GO:0006029)	2/26	0.0103932	0.281121	0	0	14.1432	64.5862	B3GALT6;GAL3ST3
synapse assembly (GO:0007416)	2/69	0.0224533	0.177257	0	0	9.12331	34.635	CDH2;LRRC4				positive regulation of gene silencing by miRNA (GO:2000637)	2/27	0.0111814	0.281121	0	0	13.5768	61.0072	MAP2K2;RIPK1
excitatory chemical synaptic transmission (GO:0098976)	1/7	0.0232189	0.177257	0	0	50.3207	189.346	SHISA6				melanosome organization (GO:0032438)	2/27	0.0111814	0.281121	0	0	13.5768	61.0072	BLOC1S4;SHROOM2
negative regulation of dendritic spine development (GO:0061000)	1/7	0.0232189	0.177257	0	0	50.3207	189.346	GRIN3A				amide transport (GO:0042886)	2/28	0.011995	0.281121	0	0	13.0539	57.7409	SLC14A1;CERT1
glandular epithelial cell development (GO:0002068)	1/7	0.0232189	0.177257	0	0	50.3207	189.346	CDH2				calcium ion import (GO:0070509)	2/28	0.011995	0.281121	0	0	13.0539	57.7409	AFG3L2;MICU2
nicotinamide nucleotide biosynthetic process (GO:0019359)	1/7	0.0232189	0.177257	0	0	50.3207	189.346	NMNAT2				cytosolic calcium ion transport (GO:0060401)	2/28	0.011995	0.281121	0	0	13.0539	57.7409	AFG3L2;MICU2
regulation of microtubule binding (GO:1904526)	1/7	0.0232189	0.177257	0	0	50.3207	189.346	MAP2				negative regulation of interferon-gamma production (GO:0032689)	2/29	0.0128339	0.281121	0	0	12.5698	54.7498	C1QBP;GAS6
type B pancreatic cell development (GO:0003323)	1/7	0.0232189	0.177257	0	0	50.3207	189.346	CDH2				proteoglycan biosynthetic process (GO:0030166)	2/31	0.014586	0.281121	0	0	11.7017	49.4714	B3GALT6;GAL3ST3
detection of muscle stretch (GO:0035995)	1/7	0.0232189	0.177257	0	0	50.3207	189.346	CDH2				negative regulation of peptidyl-tyrosine phosphorylation (GO:0050732)	2/31	0.014586	0.281121	0	0	11.7017	49.4714	SOCS1;SH3BP5
response to host defenses (GO:0052200)	1/7	0.0232189	0.177257	0	0	50.3207	189.346	MRC1				positive regulation of mononuclear cell migration (GO:0071677)	2/31	0.014586	0.281121	0	0	11.7017	49.4714	C1QBP;GAS6
negative regulation of membrane protein ectodomain proteolysis (GO:0051045)	1/7	0.0232189	0.177257	0	0	50.3207	189.346	TIMP3				regulation of interferon-gamma production (GO:0032649)	3/86	0.0146942	0.281121	0	0	6.16888	26.0346	C1QBP;TRIM27;GAS6
modulation by symbiont of host defense response (GO:0052031)	1/7	0.0232189	0.177257	0	0	50.3207	189.346	MRC1				calcium ion transmembrane transport (GO:0070588)	3/87	0.0151542	0.281121	0	0	6.09514	25.5354	AFG3L2;MICU2;GAS6
regulation of endopeptidase activity (GO:0052548)	2/71	0.0236824	0.177257	0	0	8.85797	33.1556	SPOCK3;TIMP3				positive regulation of protein kinase B signaling (GO:0051897)	4/161	0.0157197	0.281121	0	0	4.36976	18.1469	C1QBP;GAS6;FERMT2;MYORG
negative regulation of supramolecular fiber organization (GO:1902904)	2/72	0.0243071	0.177257	0	0	8.73099	32.453	MAP2;STMN2				apoptotic cell clearance (GO:0043277)	2/33	0.0164349	0.281121	0	0	10.9457	44.9687	GAS6;TXNDC5
protein localization to presynapse (GO:1905383)	1/8	0.0264923	0.177257	0	0	43.1299	156.6	DLG2				negative regulation of protein kinase activity (GO:0006469)	3/90	0.0165829	0.281121	0	0	5.88407	24.121	SH3BP5;TRIM27;DUSP26
negative regulation of cAMP-dependent protein kinase activity (GO:2000480)	1/8	0.0264923	0.177257	0	0	43.1299	156.6	PRKAR2B				cellular response to hydrogen peroxide (GO:0070301)	2/35	0.0183783	0.281121	0	0	10.2813	41.09	NET1;RIPK1
excitatory synapse assembly (GO:1904861)	1/8	0.0264923	0.177257	0	0	43.1299	156.6	LRRC4				oxoacid metabolic process (GO:0043436)	2/35	0.0183783	0.281121	0	0	10.2813	41.09	LIPT2;MTARC2
cellular response to potassium ion (GO:0035865)	1/8	0.0264923	0.177257	0	0	43.1299	156.6	DLG2				positive regulation of cytokine-mediated signaling pathway (GO:0001961)	2/36	0.0193846	0.281121	0	0	9.97838	39.3475	RIPK1;GAS6
anterograde axonal protein transport (GO:0099641)	1/8	0.0264923	0.177257	0	0	43.1299	156.6	DLG2				positive regulation of substrate adhesion-dependent cell spreading (GO:1900026)	2/36	0.0193846	0.281121	0	0	9.97838	39.3475	C1QBP;FERMT2
axo-dendritic protein transport (GO:0099640)	1/8	0.0264923	0.177257	0	0	43.1299	156.6	DLG2				protein maturation (GO:0051604)	3/97	0.0202011	0.281121	0	0	5.44397	21.2424	LIPT2;AFG3L2;CPXM1
depyrimidination (GO:0045008)	1/8	0.0264923	0.177257	0	0	43.1299	156.6	UNG				regulation of protein tyrosine kinase activity (GO:0061097)	2/39	0.0225385	0.281121	0	0	9.16794	34.7697	SH3BP5;GAS6
postsynaptic density organization (GO:0097106)	1/8	0.0264923	0.177257	0	0	43.1299	156.6	LRRC4				carboxylic acid metabolic process (GO:0019752)	2/40	0.0236338	0.281121	0	0	8.92623	33.4294	LIPT2;CARNMT1
regulation of chaperone-mediated autophagy (GO:1904714)	1/8	0.0264923	0.177257	0	0	43.1299	156.6	GFAP				lipid transport (GO:0006869)	3/109	0.0273356	0.281121	0	0	4.82474	17.367	SLC10A6;CERT1;LDLR
response to potassium ion (GO:0035864)	1/8	0.0264923	0.177257	0	0	43.1299	156.6	DLG2				positive regulation of osteoblast differentiation (GO:0045669)	2/44	0.0282271	0.281121	0	0	8.07448	28.8055	CTNNBIP1;FERMT2
cell-cell adhesion mediated by cadherin (GO:0044331)	1/8	0.0264923	0.177257	0	0	43.1299	156.6	CDH2				protein localization to membrane (GO:0072657)	4/195	0.0292467	0.281121	0	0	3.5857	12.6647	TMED2;ITGAL;GAS6;FERMT2
negative regulation of developmental process (GO:0051093)	2/77	0.0275307	0.180916	0	0	8.14687	29.2672	GRIN3A;ELAPOR2				5-phosphoribose 1-diphosphate biosynthetic process (GO:0006015)	1/5	0.0294008	0.281121	0	0	42.1123	148.519	PRPSAP1
actin-mediated cell contraction (GO:0070252)	1/9	0.0297548	0.184697	0	0	37.7367	132.636	EPDR1				5-phosphoribose 1-diphosphate metabolic process (GO:0046391)	1/5	0.0294008	0.281121	0	0	42.1123	148.519	PRPSAP1
type B pancreatic cell differentiation (GO:0003309)	1/9	0.0297548	0.184697	0	0	37.7367	132.636	CDH2				receptor-mediated virion attachment to host cell (GO:0046813)	1/5	0.0294008	0.281121	0	0	42.1123	148.519	GAS6
regulation of epidermis development (GO:0045682)	1/9	0.0297548	0.184697	0	0	37.7367	132.636	ELAPOR2				regulation of astrocyte activation (GO:0061888)	1/5	0.0294008	0.281121	0	0	42.1123	148.519	LDLR
supramolecular fiber organization (GO:0097435)	4/351	0.0301136	0.184697	0	0	3.58373	12.553	KASH5;STMN2;STMN3;GFAP				negative regulation of skeletal muscle cell differentiation (GO:2001015)	1/5	0.0294008	0.281121	0	0	42.1123	148.519	AKIRIN1
ionotropic glutamate receptor signaling pathway (GO:0035235)	1/10	0.0330066	0.189788	0	0	33.5421	114.414	GRIN3A				cellular response to vitamin (GO:0071295)	1/5	0.0294008	0.281121	0	0	42.1123	148.519	GAS6
lipid phosphorylation (GO:0046834)	1/10	0.0330066	0.189788	0	0	33.5421	114.414	DGKI				oocyte development (GO:0048599)	1/5	0.0294008	0.281121	0	0	42.1123	148.519	YTHDC2
positive regulation of epidermis development (GO:0045684)	1/10	0.0330066	0.189788	0	0	33.5421	114.414	ELAPOR2				regulation of natural killer cell differentiation (GO:0032823)	1/5	0.0294008	0.281121	0	0	42.1123	148.519	GAS6
modulation by symbiont of host process (GO:0044003)	1/10	0.0330066	0.189788	0	0	33.5421	114.414	MRC1				regulation of NK T cell proliferation (GO:0051140)	1/5	0.0294008	0.281121	0	0	42.1123	148.519	RASAL3
regulation of cation channel activity (GO:2001257)	2/89	0.035917	0.202108	0	0	7.01892	23.3487	DLG2;SHISA6				gamma-aminobutyric acid metabolic process (GO:0009448)	1/5	0.0294008	0.281121	0	0	42.1123	148.519	ALDH5A1
regulation of microtubule-based movement (GO:0060632)	1/11	0.0362476	0.202108	0	0	30.1864	100.14	MAP2				glycerol biosynthetic process (GO:0006114)	1/5	0.0294008	0.281121	0	0	42.1123	148.519	PGP
positive regulation of protein depolymerization (GO:1901881)	1/12	0.039478	0.210549	0	0	27.4408	88.6889	STMN2				hematopoietic stem cell migration (GO:0035701)	1/5	0.0294008	0.281121	0	0	42.1123	148.519	GAS6
mitochondrion distribution (GO:0048311)	1/12	0.039478	0.210549	0	0	27.4408	88.6889	ATCAY				positive regulation of necrotic cell death (GO:0010940)	1/5	0.0294008	0.281121	0	0	42.1123	148.519	RIPK1
negative regulation of receptor internalization (GO:0002091)	1/12	0.039478	0.210549	0	0	27.4408	88.6889	WDR54				positive regulation of protein localization to cell cortex (GO:1904778)	1/5	0.0294008	0.281121	0	0	42.1123	148.519	GNAI1
regulation of short-term neuronal synaptic plasticity (GO:0048172)	1/13	0.0426976	0.218232	0	0	25.1528	79.3221	SHISA6				T cell extravasation (GO:0072683)	1/5	0.0294008	0.281121	0	0	42.1123	148.519	ITGAL
pyrimidine deoxyribonucleotide catabolic process (GO:0009223)	1/13	0.0426976	0.218232	0	0	25.1528	79.3221	UNG				mature ribosome assembly (GO:0042256)	1/5	0.0294008	0.281121	0	0	42.1123	148.519	C1QBP
negative regulation of locomotion (GO:0040013)	1/13	0.0426976	0.218232	0	0	25.1528	79.3221	SPOCK3				trophoblast giant cell differentiation (GO:0060707)	1/5	0.0294008	0.281121	0	0	42.1123	148.519	E2F8
synaptic membrane adhesion (GO:0099560)	1/14	0.0459067	0.222942	0	0	23.2168	71.5343	LRRC4				protein lipoylation (GO:0009249)	1/5	0.0294008	0.281121	0	0	42.1123	148.519	LIPT2
regulation of cAMP-dependent protein kinase activity (GO:2000479)	1/14	0.0459067	0.222942	0	0	23.2168	71.5343	PRKAR2B				negative regulation of adaptive immune response (GO:0002820)	1/5	0.0294008	0.281121	0	0	42.1123	148.519	TRIM27
nucleoside phosphate biosynthetic process (GO:1901293)	1/14	0.0459067	0.222942	0	0	23.2168	71.5343	NMNAT2				positive regulation of RNA metabolic process (GO:0051254)	2/45	0.029427	0.281121	0	0	7.8863	27.8059	MAP2K2;RIPK1
negative regulation of cellular component movement (GO:0051271)	1/15	0.0491051	0.222942	0	0	21.5574	64.9694	SPOCK3				negative regulation of tumor necrosis factor production (GO:0032720)	2/46	0.030647	0.281121	0	0	7.70668	26.8595	TRIM27;GAS6
regulation of synaptic transmission, GABAergic (GO:0032228)	1/15	0.0491051	0.222942	0	0	21.5574	64.9694	SYN3				sphingolipid metabolic process (GO:0006665)	3/116	0.0320398	0.281121	0	0	4.52426	15.567	VAPA;ELOVL6;CERT1
central nervous system neuron development (GO:0021954)	1/15	0.0491051	0.222942	0	0	21.5574	64.9694	MAP2				negative regulation of tumor necrosis factor superfamily cytokine production (GO:1903556)	2/48	0.033146	0.281121	0	0	7.37087	25.1113	TRIM27;GAS6
response to ethanol (GO:0045471)	1/15	0.0491051	0.222942	0	0	21.5574	64.9694	GRIN3A				substrate adhesion-dependent cell spreading (GO:0034446)	2/48	0.033146	0.281121	0	0	7.37087	25.1113	LAMB2;FERMT2
response to muscle stretch (GO:0035994)	1/15	0.0491051	0.222942	0	0	21.5574	64.9694	CDH2				response to hydrogen peroxide (GO:0042542)	2/49	0.0344246	0.281121	0	0	7.21368	24.3028	NET1;RIPK1
regulation of Rac protein signal transduction (GO:0035020)	1/16	0.052293	0.222942	0	0	20.1192	59.3696	STMN3				negative regulation of astrocyte differentiation (GO:0048712)	1/6	0.0351773	0.281121	0	0	33.6881	112.766	LDLR
neuron cell-cell adhesion (GO:0007158)	1/16	0.052293	0.222942	0	0	20.1192	59.3696	NCAM2				negative regulation of CD8-positive, alpha-beta T cell activation (GO:2001186)	1/6	0.0351773	0.281121	0	0	33.6881	112.766	SOCS1
retrograde axonal transport (GO:0008090)	1/16	0.052293	0.222942	0	0	20.1192	59.3696	DLG2				adherens junction maintenance (GO:0034334)	1/6	0.0351773	0.281121	0	0	33.6881	112.766	FERMT2
regulation of ERBB signaling pathway (GO:1901184)	1/16	0.052293	0.222942	0	0	20.1192	59.3696	WDR54				negative regulation of cytokinesis (GO:0032466)	1/6	0.0351773	0.281121	0	0	33.6881	112.766	E2F8
activation of protein kinase A activity (GO:0034199)	1/17	0.0554704	0.222942	0	0	18.8608	54.5437	PRKAR2B				B cell chemotaxis (GO:0035754)	1/6	0.0351773	0.281121	0	0	33.6881	112.766	GAS6
stem cell development (GO:0048864)	1/17	0.0554704	0.222942	0	0	18.8608	54.5437	CDH2				regulation of glomerular filtration (GO:0003093)	1/6	0.0351773	0.281121	0	0	33.6881	112.766	GAS6
negative regulation of interleukin-10 production (GO:0032693)	1/17	0.0554704	0.222942	0	0	18.8608	54.5437	TRIB2				cholesterol import (GO:0070508)	1/6	0.0351773	0.281121	0	0	33.6881	112.766	LDLR
mitochondrial electron transport, cytochrome c to oxygen (GO:0006123)	1/17	0.0554704	0.222942	0	0	18.8608	54.5437	COX4I2				COPI coating of Golgi vesicle (GO:0048205)	1/6	0.0351773	0.281121	0	0	33.6881	112.766	TMED2
DNA biosynthetic process (GO:0071897)	1/17	0.0554704	0.222942	0	0	18.8608	54.5437	HROB				COPI-coated vesicle budding (GO:0035964)	1/6	0.0351773	0.281121	0	0	33.6881	112.766	TMED2
nucleotide biosynthetic process (GO:0009165)	1/18	0.0586372	0.222942	0	0	17.7504	50.3471	NMNAT2				ear development (GO:0043583)	1/6	0.0351773	0.281121	0	0	33.6881	112.766	SHROOM2
response to axon injury (GO:0048678)	1/18	0.0586372	0.222942	0	0	17.7504	50.3471	MORN4				establishment of mitochondrion localization, microtubule-mediated (GO:0034643)	1/6	0.0351773	0.281121	0	0	33.6881	112.766	LRPPRC
DNA conformation change (GO:0071103)	1/18	0.0586372	0.222942	0	0	17.7504	50.3471	HMGB3				gamma-aminobutyric acid transport (GO:0015812)	1/6	0.0351773	0.281121	0	0	33.6881	112.766	SLC6A11
intermediate filament organization (GO:0045109)	1/18	0.0586372	0.222942	0	0	17.7504	50.3471	GFAP				Golgi transport vesicle coating (GO:0048200)	1/6	0.0351773	0.281121	0	0	33.6881	112.766	TMED2
positive regulation of cell projection organization (GO:0031346)	2/117	0.0586592	0.222942	0	0	5.30247	15.0379	METRN;STMN2				hepatocyte differentiation (GO:0070365)	1/6	0.0351773	0.281121	0	0	33.6881	112.766	E2F8
cellular response to glucagon stimulus (GO:0071377)	1/19	0.0617936	0.222942	0	0	16.7635	46.6687	PRKAR2B				sterol import (GO:0035376)	1/6	0.0351773	0.281121	0	0	33.6881	112.766	LDLR
establishment or maintenance of apical/basal cell polarity (GO:0035088)	1/19	0.0617936	0.222942	0	0	16.7635	46.6687	DLG2				lymphocyte apoptotic process (GO:0070227)	1/6	0.0351773	0.281121	0	0	33.6881	112.766	RIPK1
neural crest cell differentiation (GO:0014033)	1/19	0.0617936	0.222942	0	0	16.7635	46.6687	CDH2				protein localization to nucleolus (GO:1902570)	1/6	0.0351773	0.281121	0	0	33.6881	112.766	RRS1
mesenchymal cell development (GO:0014031)	1/19	0.0617936	0.222942	0	0	16.7635	46.6687	CDH2				regulation of protein kinase B signaling (GO:0051896)	4/207	0.0352692	0.281121	0	0	3.37169	11.2774	C1QBP;GAS6;FERMT2;MYORG
detection of mechanical stimulus (GO:0050982)	1/19	0.0617936	0.222942	0	0	16.7635	46.6687	CDH2				positive regulation of cell morphogenesis involved in differentiation (GO:0010770)	2/50	0.0357221	0.281121	0	0	7.06303	23.5339	C1QBP;FERMT2
mitochondrion localization (GO:0051646)	1/19	0.0617936	0.222942	0	0	16.7635	46.6687	ATCAY				ribosome assembly (GO:0042255)	2/50	0.0357221	0.281121	0	0	7.06303	23.5339	C1QBP;RRS1
postsynaptic membrane organization (GO:0001941)	1/19	0.0617936	0.222942	0	0	16.7635	46.6687	LRRC4				regulation of substrate adhesion-dependent cell spreading (GO:1900024)	2/51	0.0370384	0.281121	0	0	6.91854	22.8021	C1QBP;FERMT2
negative regulation of nervous system development (GO:0051961)	1/19	0.0617936	0.222942	0	0	16.7635	46.6687	ELAPOR2				negative regulation of dendritic cell apoptotic process (GO:2000669)	1/7	0.0409197	0.281121	0	0	28.072	89.7223	GAS6
nervous system development (GO:0007399)	4/447	0.0628733	0.224635	0	0	2.79336	7.72822	CDH2;STMN3;HAPLN1;NRGN				regulation of CD8-positive, alpha-beta T cell differentiation (GO:0043376)	1/7	0.0409197	0.281121	0	0	28.072	89.7223	SOCS1
regulation of anatomical structure morphogenesis (GO:0022603)	2/123	0.0640423	0.225451	0	0	5.03802	13.8455	CDH2;HTATIP2				negative regulation of protein kinase activity by regulation of protein phosphorylation (GO:0044387)	1/7	0.0409197	0.281121	0	0	28.072	89.7223	DUSP26
base-excision repair, AP site formation (GO:0006285)	1/20	0.0649396	0.225451	0	0	15.8804	43.4217	UNG				negative regulation of RIG-I signaling pathway (GO:0039536)	1/7	0.0409197	0.281121	0	0	28.072	89.7223	C1QBP
regulation of protein kinase A signaling (GO:0010738)	1/20	0.0649396	0.225451	0	0	15.8804	43.4217	PRKAR2B				chylomicron remnant clearance (GO:0034382)	1/7	0.0409197	0.281121	0	0	28.072	89.7223	LDLR
synapse organization (GO:0050808)	2/126	0.0667944	0.225691	0	0	4.91538	13.3017	CDH2;LRRC4				regulation of lysosomal protein catabolic process (GO:1905165)	1/7	0.0409197	0.281121	0	0	28.072	89.7223	LDLR
response to glucagon (GO:0033762)	1/21	0.0680752	0.225691	0	0	15.0856	40.5372	PRKAR2B				regulation of MDA-5 signaling pathway (GO:0039533)	1/7	0.0409197	0.281121	0	0	28.072	89.7223	C1QBP
negative regulation of microtubule depolymerization (GO:0007026)	1/21	0.0680752	0.225691	0	0	15.0856	40.5372	STMN2				death-inducing signaling complex assembly (GO:0071550)	1/7	0.0409197	0.281121	0	0	28.072	89.7223	RIPK1
regulation of dendritic spine development (GO:0060998)	1/21	0.0680752	0.225691	0	0	15.0856	40.5372	GRIN3A				regulation of necrotic cell death (GO:0010939)	1/7	0.0409197	0.281121	0	0	28.072	89.7223	RIPK1
NAD biosynthetic process (GO:0009435)	1/21	0.0680752	0.225691	0	0	15.0856	40.5372	NMNAT2				polyamine biosynthetic process (GO:0006596)	1/7	0.0409197	0.281121	0	0	28.072	89.7223	SRM
cellular response to nerve growth factor stimulus (GO:1990090)	1/22	0.0712004	0.227841	0	0	14.3665	37.96	STMN2				regulation of skeletal muscle satellite cell proliferation (GO:0014842)	1/7	0.0409197	0.281121	0	0	28.072	89.7223	AKIRIN1
regulation of adenylate cyclase activity (GO:0045761)	1/22	0.0712004	0.227841	0	0	14.3665	37.96	CAP2				fatty acid elongation, monounsaturated fatty acid (GO:0034625)	1/7	0.0409197	0.281121	0	0	28.072	89.7223	ELOVL6
regulation of membrane protein ectodomain proteolysis (GO:0051043)	1/22	0.0712004	0.227841	0	0	14.3665	37.96	TIMP3				fatty acid elongation, polyunsaturated fatty acid (GO:0034626)	1/7	0.0409197	0.281121	0	0	28.072	89.7223	ELOVL6
homologous chromosome segregation (GO:0045143)	1/22	0.0712004	0.227841	0	0	14.3665	37.96	KASH5				fatty acid elongation, saturated fatty acid (GO:0019367)	1/7	0.0409197	0.281121	0	0	28.072	89.7223	ELOVL6
regulation of cell motility (GO:2000145)	2/133	0.0733661	0.2279	0	0	4.65109	12.15	SST;SPOCK3				fatty acid elongation, unsaturated fatty acid (GO:0019368)	1/7	0.0409197	0.281121	0	0	28.072	89.7223	ELOVL6
regulation of supramolecular fiber organization (GO:1902903)	1/23	0.0743153	0.2279	0	0	13.7128	35.6456	MAP2				ribose phosphate biosynthetic process (GO:0046390)	1/7	0.0409197	0.281121	0	0	28.072	89.7223	PRPSAP1
nucleotide metabolic process (GO:0009117)	1/23	0.0743153	0.2279	0	0	13.7128	35.6456	NMNAT2				ribosomal large subunit export from nucleus (GO:0000055)	1/7	0.0409197	0.281121	0	0	28.072	89.7223	RRS1
diacylglycerol metabolic process (GO:0046339)	1/23	0.0743153	0.2279	0	0	13.7128	35.6456	DGKI				intermembrane lipid transfer (GO:0120009)	1/7	0.0409197	0.281121	0	0	28.072	89.7223	CERT1
regulation of cysteine-type endopeptidase activity (GO:2000116)	1/23	0.0743153	0.2279	0	0	13.7128	35.6456	BEX3				selenocysteine incorporation (GO:0001514)	1/7	0.0409197	0.281121	0	0	28.072	89.7223	DIO2
negative regulation of protein depolymerization (GO:1901880)	1/24	0.0774199	0.234841	0	0	13.1159	33.5573	STMN2				positive regulation of NK T cell activation (GO:0051135)	1/7	0.0409197	0.281121	0	0	28.072	89.7223	RASAL3
regulation of AMPA receptor activity (GO:2000311)	1/25	0.0805143	0.234841	0	0	12.5688	31.6649	SHISA6				positive regulation of oxidative stress-induced cell death (GO:1903209)	1/7	0.0409197	0.281121	0	0	28.072	89.7223	RIPK1
regulation of cAMP-mediated signaling (GO:0043949)	1/25	0.0805143	0.234841	0	0	12.5688	31.6649	PRKAR2B				T cell apoptotic process (GO:0070231)	1/7	0.0409197	0.281121	0	0	28.072	89.7223	RIPK1
regulation of microtubule depolymerization (GO:0031114)	1/25	0.0805143	0.234841	0	0	12.5688	31.6649	STMN2				translational readthrough (GO:0006451)	1/7	0.0409197	0.281121	0	0	28.072	89.7223	DIO2
cAMP-mediated signaling (GO:0019933)	1/25	0.0805143	0.234841	0	0	12.5688	31.6649	CAP2				positive regulation of trophoblast cell migration (GO:1901165)	1/7	0.0409197	0.281121	0	0	28.072	89.7223	C1QBP
energy derivation by oxidation of organic compounds (GO:0015980)	1/25	0.0805143	0.234841	0	0	12.5688	31.6649	COX4I2				modulation by symbiont of host apoptotic process (GO:0052150)	1/7	0.0409197	0.281121	0	0	28.072	89.7223	TRIM27
MAPK cascade (GO:0000165)	3/303	0.081366	0.234841	0	0	3.06766	7.69613	DLG2;PTPN7;FRS3				negative regulation by host of viral genome replication (GO:0044828)	1/7	0.0409197	0.281121	0	0	28.072	89.7223	VAPA
DNA geometric change (GO:0032392)	1/26	0.0835984	0.234841	0	0	12.0655	29.9432	HMGB3				interstrand cross-link repair (GO:0036297)	2/55	0.0424853	0.281121	0	0	6.3951	20.1995	NEIL3;ERCC6L2
DNA modification (GO:0006304)	1/26	0.0835984	0.234841	0	0	12.0655	29.9432	UNG				DNA damage response, signal transduction by p53 class mediator resulting in cell cycle arrest (GO:0006977)	2/56	0.0438912	0.281121	0	0	6.27635	19.6201	CDC25C;E2F8
positive regulation of microtubule polymerization or depolymerization (GO:0031112)	1/26	0.0835984	0.234841	0	0	12.0655	29.9432	STMN2				positive regulation of intracellular signal transduction (GO:1902533)	7/546	0.0447303	0.281121	0	0	2.24281	6.96865	VAPA;C1QBP;RIPK1;TRIM27;GAS6;FERMT2;MYORG
negative regulation of receptor-mediated endocytosis (GO:0048261)	1/26	0.0835984	0.234841	0	0	12.0655	29.9432	WDR54				positive regulation of cell junction assembly (GO:1901890)	2/57	0.0453143	0.281121	0	0	6.16193	19.0658	CLSTN3;FERMT2
protein peptidyl-prolyl isomerization (GO:0000413)	1/27	0.0866723	0.236262	0	0	11.6008	28.3712	PPIC				monocarboxylic acid transport (GO:0015718)	2/57	0.0453143	0.281121	0	0	6.16193	19.0658	SLC10A6;SLC6A11
positive regulation of BMP signaling pathway (GO:0030513)	1/27	0.0866723	0.236262	0	0	11.6008	28.3712	ELAPOR2				negative regulation of calcium ion import (GO:0090281)	1/8	0.0466282	0.281121	0	0	24.0605	73.7588	TRIM27
regulation of vasculature development (GO:1901342)	1/27	0.0866723	0.236262	0	0	11.6008	28.3712	HTATIP2				negative regulation of glial cell apoptotic process (GO:0034351)	1/8	0.0466282	0.281121	0	0	24.0605	73.7588	GAS6
positive regulation of muscle cell differentiation (GO:0051149)	1/27	0.0866723	0.236262	0	0	11.6008	28.3712	CDH2				negative regulation of microglial cell activation (GO:1903979)	1/8	0.0466282	0.281121	0	0	24.0605	73.7588	LDLR
negative regulation of axonogenesis (GO:0050771)	1/28	0.0897361	0.238622	0	0	11.1706	26.931	MAP2				negative regulation of mitochondrial fusion (GO:0010637)	1/8	0.0466282	0.281121	0	0	24.0605	73.7588	VAT1
receptor clustering (GO:0043113)	1/28	0.0897361	0.238622	0	0	11.1706	26.931	DLG2				negative regulation of nitrogen compound metabolic process (GO:0051172)	1/8	0.0466282	0.281121	0	0	24.0605	73.7588	LDLR
GPI anchor metabolic process (GO:0006505)	1/28	0.0897361	0.238622	0	0	11.1706	26.931	PYURF				cellular response to interferon-alpha (GO:0035457)	1/8	0.0466282	0.281121	0	0	24.0605	73.7588	GAS6
response to cytokine (GO:0034097)	2/150	0.0901318	0.238622	0	0	4.11331	9.8986	TIMP3;PTPN7				regulation of nitrogen compound metabolic process (GO:0051171)	1/8	0.0466282	0.281121	0	0	24.0605	73.7588	LDLR
regulation of neuronal synaptic plasticity (GO:0048168)	1/29	0.0927897	0.242175	0	0	10.7711	25.6074	SHISA6				endonucleolytic cleavage in ITS1 to separate SSU-rRNA from 5.8S rRNA and LSU-rRNA from tricistronic rRNA transcript (SSU-rRNA, 5.8S rRNA, LSU-rRNA) (GO:0000447)	1/8	0.0466282	0.281121	0	0	24.0605	73.7588	RRS1
homologous chromosome pairing at meiosis (GO:0007129)	1/29	0.0927897	0.242175	0	0	10.7711	25.6074	KASH5				regulation of protein localization to cell cortex (GO:1904776)	1/8	0.0466282	0.281121	0	0	24.0605	73.7588	GNAI1
response to alcohol (GO:0097305)	1/30	0.0958333	0.24662	0	0	10.3992	24.3875	GRIN3A				regulation of RNA biosynthetic process (GO:2001141)	1/8	0.0466282	0.281121	0	0	24.0605	73.7588	RALY
mRNA splice site selection (GO:0006376)	1/30	0.0958333	0.24662	0	0	10.3992	24.3875	CELF5				positive regulation of CD4-positive, alpha-beta T cell differentiation (GO:0043372)	1/8	0.0466282	0.281121	0	0	24.0605	73.7588	SOCS1
negative regulation of axon extension (GO:0030517)	1/31	0.0988668	0.249971	0	0	10.052	23.2602	MAP2				fusion of virus membrane with host plasma membrane (GO:0019064)	1/8	0.0466282	0.281121	0	0	24.0605	73.7588	GAS6
renal water homeostasis (GO:0003091)	1/31	0.0988668	0.249971	0	0	10.052	23.2602	PRKAR2B				regulation of wound healing, spreading of epidermal cells (GO:1903689)	1/8	0.0466282	0.281121	0	0	24.0605	73.7588	FERMT2
establishment or maintenance of epithelial cell apical/basal polarity (GO:0045197)	1/32	0.10189	0.249971	0	0	9.72727	22.2157	DLG2				histidine catabolic process (GO:0006548)	1/8	0.0466282	0.281121	0	0	24.0605	73.7588	CARNMT1
negative regulation of developmental growth (GO:0048640)	1/32	0.10189	0.249971	0	0	9.72727	22.2157	MAP2				histidine metabolic process (GO:0006547)	1/8	0.0466282	0.281121	0	0	24.0605	73.7588	CARNMT1
GPI anchor biosynthetic process (GO:0006506)	1/32	0.10189	0.249971	0	0	9.72727	22.2157	PYURF				positive regulation of insulin-like growth factor receptor signaling pathway (GO:0043568)	1/8	0.0466282	0.281121	0	0	24.0605	73.7588	MYORG
regulation of NMDA receptor activity (GO:2000310)	1/32	0.10189	0.249971	0	0	9.72727	22.2157	DLG2				integrin activation (GO:0033622)	1/8	0.0466282	0.281121	0	0	24.0605	73.7588	FERMT2
peptidyl-proline modification (GO:0018208)	1/32	0.10189	0.249971	0	0	9.72727	22.2157	PPIC				skeletal muscle tissue regeneration (GO:0043403)	1/8	0.0466282	0.281121	0	0	24.0605	73.7588	AKIRIN1
regulation of neuron projection development (GO:0010975)	2/165	0.105764	0.252467	0	0	3.73195	8.384	CDH2;STMN2				spermidine metabolic process (GO:0008216)	1/8	0.0466282	0.281121	0	0	24.0605	73.7588	SRM
central nervous system neuron differentiation (GO:0021953)	1/34	0.107907	0.252467	0	0	9.13682	20.343	MAP2				membrane fusion involved in viral entry into host cell (GO:0039663)	1/8	0.0466282	0.281121	0	0	24.0605	73.7588	GAS6
female gamete generation (GO:0007292)	1/34	0.107907	0.252467	0	0	9.13682	20.343	HROB				myoblast migration (GO:0051451)	1/8	0.0466282	0.281121	0	0	24.0605	73.7588	AKIRIN1
regulation of transmembrane transport (GO:0034762)	1/34	0.107907	0.252467	0	0	9.13682	20.343	KCNJ14				negative regulation by symbiont of host apoptotic process (GO:0033668)	1/8	0.0466282	0.281121	0	0	24.0605	73.7588	TRIM27
regulation of ion transmembrane transport (GO:0034765)	1/35	0.110901	0.252467	0	0	8.86765	19.501	KCNJ14				negative regulation by symbiont of host programmed cell death (GO:0052041)	1/8	0.0466282	0.281121	0	0	24.0605	73.7588	TRIM27
regulation of trans-synaptic signaling (GO:0099177)	1/35	0.110901	0.252467	0	0	8.86765	19.501	LRRC4				negative regulation of alpha-beta T cell differentiation (GO:0046639)	1/8	0.0466282	0.281121	0	0	24.0605	73.7588	SOCS1
base-excision repair, gap-filling (GO:0006287)	1/35	0.110901	0.252467	0	0	8.86765	19.501	UNG				regulation of tumor necrosis factor-mediated signaling pathway (GO:0010803)	2/58	0.0467543	0.281121	0	0	6.05159	18.5351	RIPK1;GAS6
regulation of muscle cell differentiation (GO:0051147)	1/35	0.110901	0.252467	0	0	8.86765	19.501	CDH2				regulation of secretion by cell (GO:1903530)	2/59	0.048211	0.281271	0	0	5.94512	18.0266	SCG5;SYN1
negative regulation of Ras protein signal transduction (GO:0046580)	1/35	0.110901	0.252467	0	0	8.86765	19.501	STMN3				negative regulation of biomineralization (GO:0110150)	1/9	0.052303	0.281271	0	0	21.0519	62.1179	GAS6
regulation of protein polymerization (GO:0032271)	1/35	0.110901	0.252467	0	0	8.86765	19.501	MAP2				basement membrane assembly (GO:0070831)	1/9	0.052303	0.281271	0	0	21.0519	62.1179	LAMB2
cell-cell adhesion via plasma-membrane adhesion molecules (GO:0098742)	2/170	0.111129	0.252467	0	0	3.61996	7.95329	CDH2;LRRC4				negative regulation of necroptotic process (GO:0060546)	1/9	0.052303	0.281271	0	0	21.0519	62.1179	RIPK1
regulation of receptor internalization (GO:0002090)	1/36	0.113885	0.252467	0	0	8.61385	18.7142	WDR54				cellular response to forskolin (GO:1904322)	1/9	0.052303	0.281271	0	0	21.0519	62.1179	GNAI1
activation of adenylate cyclase activity (GO:0007190)	1/36	0.113885	0.252467	0	0	8.61385	18.7142	CAP2				regulation of fibroblast apoptotic process (GO:2000269)	1/9	0.052303	0.281271	0	0	21.0519	62.1179	GAS6
negative regulation of fat cell differentiation (GO:0045599)	1/36	0.113885	0.252467	0	0	8.61385	18.7142	TRIB2				one-carbon compound transport (GO:0019755)	1/9	0.052303	0.281271	0	0	21.0519	62.1179	SLC14A1
cyclic-nucleotide-mediated signaling (GO:0019935)	1/36	0.113885	0.252467	0	0	8.61385	18.7142	CAP2				peptidyl-cysteine modification (GO:0018198)	1/9	0.052303	0.281271	0	0	21.0519	62.1179	RAB6A
dendrite morphogenesis (GO:0048813)	1/36	0.113885	0.252467	0	0	8.61385	18.7142	MAP2				response to forskolin (GO:1904321)	1/9	0.052303	0.281271	0	0	21.0519	62.1179	GNAI1
anterograde axonal transport (GO:0008089)	1/37	0.116858	0.255976	0	0	8.37416	17.9776	DLG2				intestinal cholesterol absorption (GO:0030299)	1/9	0.052303	0.281271	0	0	21.0519	62.1179	LDLR
glutamate receptor signaling pathway (GO:0007215)	1/37	0.116858	0.255976	0	0	8.37416	17.9776	GRIN3A				skeletal muscle fiber development (GO:0048741)	1/9	0.052303	0.281271	0	0	21.0519	62.1179	MYORG
regulation of axon extension (GO:0030516)	1/38	0.119822	0.260915	0	0	8.14742	17.2867	MAP2				mitochondrial fragmentation involved in apoptotic process (GO:0043653)	1/9	0.052303	0.281271	0	0	21.0519	62.1179	ATG3
negative regulation of cellular metabolic process (GO:0031324)	1/39	0.122777	0.261166	0	0	7.93262	16.6378	WDR54				positive regulation of multicellular organismal process (GO:0051240)	5/345	0.0553795	0.281271	0	0	2.52077	7.29396	C1QBP;DIO2;ELOVL6;GAS6;FERMT2
regulation of intracellular transport (GO:0032386)	1/39	0.122777	0.261166	0	0	7.93262	16.6378	MAP2				mitotic G1 DNA damage checkpoint signaling (GO:0031571)	2/65	0.0572873	0.281271	0	0	5.37729	15.3773	CDC25C;E2F8
regulation of cellular component biogenesis (GO:0044087)	1/39	0.122777	0.261166	0	0	7.93262	16.6378	GFAP				apical protein localization (GO:0045176)	1/10	0.0579443	0.281271	0	0	18.7119	53.2965	SHROOM2
DNA recombination (GO:0006310)	1/39	0.122777	0.261166	0	0	7.93262	16.6378	HMGB3				negative regulation of tyrosine phosphorylation of STAT protein (GO:0042532)	1/10	0.0579443	0.281271	0	0	18.7119	53.2965	SOCS1
nucleocytoplasmic transport (GO:0006913)	1/40	0.125721	0.264373	0	0	7.72883	16.0272	HTATIP2				regulation of hydrogen peroxide-induced cell death (GO:1903205)	1/10	0.0579443	0.281271	0	0	18.7119	53.2965	RIPK1
glycolipid biosynthetic process (GO:0009247)	1/40	0.125721	0.264373	0	0	7.72883	16.0272	PYURF				negative regulation of viral-induced cytoplasmic pattern recognition receptor signaling pathway (GO:0039532)	1/10	0.0579443	0.281271	0	0	18.7119	53.2965	C1QBP
JNK cascade (GO:0007254)	1/41	0.128656	0.2661	0	0	7.53523	15.4518	TNFRSF19				peptidyl-amino acid modification (GO:0018193)	1/10	0.0579443	0.281271	0	0	18.7119	53.2965	FKBP10
acylglycerol metabolic process (GO:0006639)	1/41	0.128656	0.2661	0	0	7.53523	15.4518	DGKI				positive regulation of monocyte differentiation (GO:0045657)	1/10	0.0579443	0.281271	0	0	18.7119	53.2965	CTNNBIP1
regulation of nervous system development (GO:0051960)	1/42	0.131581	0.2661	0	0	7.35107	14.909	ELAPOR2				positive regulation of cell death (GO:0010942)	2/66	0.0588539	0.281271	0	0	5.293	14.9935	DDIT4;RIPK1
potassium ion import across plasma membrane (GO:1990573)	1/42	0.131581	0.2661	0	0	7.35107	14.909	KCNJ14				negative regulation of defense response to virus (GO:0050687)	1/11	0.0635524	0.281271	0	0	16.8398	46.4087	C1QBP
negative regulation of protein catabolic process (GO:0042177)	1/42	0.131581	0.2661	0	0	7.35107	14.909	TIMP3				camera-type eye morphogenesis (GO:0048593)	1/11	0.0635524	0.281271	0	0	16.8398	46.4087	SHROOM2
cellular respiration (GO:0045333)	1/42	0.131581	0.2661	0	0	7.35107	14.909	COX4I2				regulation of cytoplasmic transport (GO:1903649)	1/11	0.0635524	0.281271	0	0	16.8398	46.4087	MAP2K2
signal release from synapse (GO:0099643)	1/43	0.134496	0.2661	0	0	7.17569	14.396	SYN3				cell-cell junction maintenance (GO:0045217)	1/11	0.0635524	0.281271	0	0	16.8398	46.4087	FERMT2
positive regulation of axonogenesis (GO:0050772)	1/43	0.134496	0.2661	0	0	7.17569	14.396	METRN				regulation of dendritic cell apoptotic process (GO:2000668)	1/11	0.0635524	0.281271	0	0	16.8398	46.4087	GAS6
lipid modification (GO:0030258)	1/43	0.134496	0.2661	0	0	7.17569	14.396	DGKI				negative regulation of programmed necrotic cell death (GO:0062099)	1/11	0.0635524	0.281271	0	0	16.8398	46.4087	RIPK1
DNA synthesis involved in DNA repair (GO:0000731)	1/43	0.134496	0.2661	0	0	7.17569	14.396	HROB				negative regulation of receptor signaling pathway via STAT (GO:1904893)	1/11	0.0635524	0.281271	0	0	16.8398	46.4087	SOCS1
negative regulation of proteolysis (GO:0045861)	1/43	0.134496	0.2661	0	0	7.17569	14.396	TIMP3				regulation of mesenchymal cell proliferation (GO:0010464)	1/11	0.0635524	0.281271	0	0	16.8398	46.4087	CTNNBIP1
neurotransmitter secretion (GO:0007269)	1/44	0.137402	0.270395	0	0	7.00846	13.9107	SYN3				regulation of mitochondrial fusion (GO:0010635)	1/11	0.0635524	0.281271	0	0	16.8398	46.4087	VAT1
protein localization to membrane (GO:0072657)	2/195	0.138941	0.271969	0	0	3.14707	6.2114	DLG2;LRRC4				organophosphate catabolic process (GO:0046434)	1/11	0.0635524	0.281271	0	0	16.8398	46.4087	PLBD2
neural crest cell development (GO:0014032)	1/45	0.140298	0.273173	0	0	6.84883	13.451	CDH2				peptidyl-proline hydroxylation (GO:0019511)	1/11	0.0635524	0.281271	0	0	16.8398	46.4087	CRTAP
spliceosomal complex assembly (GO:0000245)	1/46	0.143184	0.275873	0	0	6.6963	13.0151	CELF5				regulation of stress-activated protein kinase signaling cascade (GO:0070302)	1/11	0.0635524	0.281271	0	0	16.8398	46.4087	MAP2K2
regulation of cellular protein localization (GO:1903827)	1/46	0.143184	0.275873	0	0	6.6963	13.0151	MAP2				positive regulation of cellular respiration (GO:1901857)	1/11	0.0635524	0.281271	0	0	16.8398	46.4087	ISCU
regulation of interleukin-10 production (GO:0032653)	1/48	0.148929	0.282504	0	0	6.4107	12.2078	TRIB2				positive regulation of DNA-dependent DNA replication (GO:2000105)	1/11	0.0635524	0.281271	0	0	16.8398	46.4087	E2F8
cognition (GO:0050890)	1/48	0.148929	0.282504	0	0	6.4107	12.2078	SOBP				glycerol metabolic process (GO:0006071)	1/11	0.0635524	0.281271	0	0	16.8398	46.4087	PGP
base-excision repair (GO:0006284)	1/48	0.148929	0.282504	0	0	6.4107	12.2078	UNG				glycerolipid metabolic process (GO:0046486)	1/11	0.0635524	0.281271	0	0	16.8398	46.4087	PGP
adherens junction organization (GO:0034332)	1/49	0.151787	0.283541	0	0	6.27683	11.8336	CDH2				positive regulation of integrin activation (GO:0033625)	1/11	0.0635524	0.281271	0	0	16.8398	46.4087	FERMT2
negative regulation of cell projection organization (GO:0031345)	1/49	0.151787	0.283541	0	0	6.27683	11.8336	STMN2				interleukin-35-mediated signaling pathway (GO:0070757)	1/11	0.0635524	0.281271	0	0	16.8398	46.4087	IL27RA
regulation of cellular localization (GO:0060341)	1/49	0.151787	0.283541	0	0	6.27683	11.8336	MAP2				intestinal lipid absorption (GO:0098856)	1/11	0.0635524	0.281271	0	0	16.8398	46.4087	LDLR
negative regulation of ERK1 and ERK2 cascade (GO:0070373)	1/50	0.154635	0.286857	0	0	6.14842	11.4772	TIMP3				positive regulation of triglyceride biosynthetic process (GO:0010867)	1/11	0.0635524	0.281271	0	0	16.8398	46.4087	LDLR
mitotic cell cycle phase transition (GO:0044772)	2/209	0.155121	0.286857	0	0	2.93214	5.4642	PRKAR2B;USP29				mitochondrial protein processing (GO:0034982)	1/11	0.0635524	0.281271	0	0	16.8398	46.4087	AFG3L2
mitotic metaphase plate congression (GO:0007080)	1/51	0.157474	0.289753	0	0	6.02515	11.1375	KIF22				positive regulation of viral release from host cell (GO:1902188)	1/11	0.0635524	0.281271	0	0	16.8398	46.4087	VAPA
negative regulation of cysteine-type endopeptidase activity (GO:2000117)	1/53	0.163124	0.298655	0	0	5.79283	10.5038	BEX3				myotube cell development (GO:0014904)	1/11	0.0635524	0.281271	0	0	16.8398	46.4087	MYORG
regulation of alternative mRNA splicing, via spliceosome (GO:0000381)	1/54	0.165935	0.300809	0	0	5.68325	10.208	CELF5				COPII-coated vesicle budding (GO:0090114)	2/70	0.0652656	0.281271	0	0	4.98064	13.5936	VAPA;TMED2
cytoplasmic microtubule organization (GO:0031122)	1/54	0.165935	0.300809	0	0	5.68325	10.208	STMN3				peptidyl-serine phosphorylation (GO:0018105)	3/156	0.0663162	0.281271	0	0	3.33469	9.04807	MAP2K2;RIPK1;GAS6
negative regulation of cysteine-type endopeptidase activity involved in apoptotic process (GO:0043154)	1/55	0.168737	0.302903	0	0	5.57772	9.92508	BEX3				cholesterol homeostasis (GO:0042632)	2/71	0.0669037	0.281271	0	0	4.90821	13.2743	RALY;LDLR
interstrand cross-link repair (GO:0036297)	1/55	0.168737	0.302903	0	0	5.57772	9.92508	HROB				regulation of TOR signaling (GO:0032006)	2/71	0.0669037	0.281271	0	0	4.90821	13.2743	DDIT4;GAS6
blood vessel morphogenesis (GO:0048514)	1/56	0.171529	0.304941	0	0	5.47603	9.65425	CDH2				neutrophil degranulation (GO:0043312)	6/481	0.0676814	0.281271	0	0	2.16928	5.84174	VAT1;VAPA;MCEMP1;RAB6A;ITGAL;TXNDC5
Rho protein signal transduction (GO:0007266)	1/56	0.171529	0.304941	0	0	5.47603	9.65425	ARHGDIG				cellular response to cytokine stimulus (GO:0071345)	6/482	0.0682165	0.281271	0	0	2.16461	5.81212	SOCS1;CEBPD;RIPK1;GAS6;IL27RA;PF4
negative regulation of hydrolase activity (GO:0051346)	1/58	0.177086	0.311808	0	0	5.28336	9.14612	MAP2				positive regulation of cell differentiation (GO:0045597)	4/258	0.0683177	0.281271	0	0	2.68771	7.2127	AKIRIN1;CTNNBIP1;FERMT2;PF4
negative regulation of neuron projection development (GO:0010977)	1/58	0.177086	0.311808	0	0	5.28336	9.14612	STMN2				organonitrogen compound biosynthetic process (GO:1901566)	3/158	0.0683437	0.281271	0	0	3.29132	8.8313	VAPA;ELOVL6;CERT1
regulation of intracellular signal transduction (GO:1902531)	3/437	0.180436	0.316063	0	0	2.10603	3.60631	PRKAR2B;ARHGDIG;WDR54				cell morphogenesis involved in differentiation (GO:0000904)	2/72	0.0685555	0.281271	0	0	4.83785	12.966	LAMB2;FERMT2
apoptotic process (GO:0006915)	2/231	0.181221	0.316063	0	0	2.6475	4.52203	ATCAY;TNFRSF19				sterol homeostasis (GO:0055092)	2/72	0.0685555	0.281271	0	0	4.83785	12.966	RALY;LDLR
homophilic cell adhesion via plasma membrane adhesion molecules (GO:0007156)	1/60	0.182607	0.316978	0	0	5.10375	8.67852	CDH2				protein mono-ADP-ribosylation (GO:0140289)	1/12	0.0691273	0.281271	0	0	15.3082	40.9004	TIPARP
protein lipidation (GO:0006497)	1/61	0.185353	0.320235	0	0	5.01843	8.45853	PYURF				negative regulation of cell division (GO:0051782)	1/12	0.0691273	0.281271	0	0	15.3082	40.9004	E2F8
stress-activated MAPK cascade (GO:0051403)	1/62	0.188091	0.321941	0	0	4.93592	8.24708	TNFRSF19				purine nucleotide biosynthetic process (GO:0006164)	1/12	0.0691273	0.281271	0	0	15.3082	40.9004	PRPSAP1
negative regulation of kinase activity (GO:0033673)	1/62	0.188091	0.321941	0	0	4.93592	8.24708	TRIB2				regulation of CD4-positive, alpha-beta T cell differentiation (GO:0043370)	1/12	0.0691273	0.281271	0	0	15.3082	40.9004	SOCS1
cell cycle G1/S phase transition (GO:0044843)	1/63	0.190819	0.325099	0	0	4.85606	8.04372	USP29				negative regulation of leukocyte apoptotic process (GO:2000107)	1/12	0.0691273	0.281271	0	0	15.3082	40.9004	GAS6
positive regulation of cell death (GO:0010942)	1/66	0.19895	0.335842	0	0	4.63124	7.47806	HTATIP2				negative regulation of vascular permeability (GO:0043116)	1/12	0.0691273	0.281271	0	0	15.3082	40.9004	FERMT2
cell-cell junction assembly (GO:0007043)	1/66	0.19895	0.335842	0	0	4.63124	7.47806	CDH2				regulation of MHC class II biosynthetic process (GO:0045346)	1/12	0.0691273	0.281271	0	0	15.3082	40.9004	PF4
regulation of epidermal growth factor receptor signaling pathway (GO:0042058)	1/67	0.201642	0.338833	0	0	4.56084	7.30308	WDR54				depurination (GO:0045007)	1/12	0.0691273	0.281271	0	0	15.3082	40.9004	NEIL3
negative regulation of cellular catabolic process (GO:0031330)	1/69	0.207	0.346255	0	0	4.42625	6.97149	TIMP3				early endosome to Golgi transport (GO:0034498)	1/12	0.0691273	0.281271	0	0	15.3082	40.9004	RAB6A
aerobic electron transport chain (GO:0019646)	1/70	0.209666	0.349127	0	0	4.36188	6.8143	COX4I2				thyroid hormone generation (GO:0006590)	1/12	0.0691273	0.281271	0	0	15.3082	40.9004	DIO2
mitochondrial ATP synthesis coupled electron transport (GO:0042775)	1/71	0.212323	0.351959	0	0	4.29935	6.66247	COX4I2				toll-like receptor 3 signaling pathway (GO:0034138)	1/12	0.0691273	0.281271	0	0	15.3082	40.9004	RIPK1
positive regulation of neurogenesis (GO:0050769)	1/72	0.214971	0.352778	0	0	4.23858	6.51577	METRN				protein auto-ADP-ribosylation (GO:0070213)	1/12	0.0691273	0.281271	0	0	15.3082	40.9004	TIPARP
negative regulation of cell adhesion (GO:0007162)	1/73	0.217611	0.352778	0	0	4.1795	6.37394	ARHGDIG				negative regulation by host of viral process (GO:0044793)	1/12	0.0691273	0.281271	0	0	15.3082	40.9004	VAPA
regulation of hydrolase activity (GO:0051336)	1/73	0.217611	0.352778	0	0	4.1795	6.37394	STMN3				negative regulation of amyloid fibril formation (GO:1905907)	1/12	0.0691273	0.281271	0	0	15.3082	40.9004	LDLR
neurotransmitter transport (GO:0006836)	1/73	0.217611	0.352778	0	0	4.1795	6.37394	SYN3				neutrophil activation involved in immune response (GO:0002283)	6/485	0.0698368	0.281271	0	0	2.15072	5.72434	VAT1;VAPA;MCEMP1;RAB6A;ITGAL;TXNDC5
positive regulation of JNK cascade (GO:0046330)	1/73	0.217611	0.352778	0	0	4.1795	6.37394	TNFRSF19				cellular component assembly (GO:0022607)	4/261	0.0706325	0.281271	0	0	2.65593	7.03892	AFG3L2;SHROOM2;GAS6;FERMT2
negative regulation of protein binding (GO:0032091)	1/74	0.220241	0.355477	0	0	4.12204	6.23678	MAP2				neutrophil mediated immunity (GO:0002446)	6/488	0.0714794	0.281271	0	0	2.137	5.63815	VAT1;VAPA;MCEMP1;RAB6A;ITGAL;TXNDC5
fibroblast growth factor receptor signaling pathway (GO:0008543)	1/75	0.222863	0.358138	0	0	4.06613	6.10407	FRS3				DNA damage response, signal transduction by p53 class mediator (GO:0030330)	2/74	0.0718991	0.281271	0	0	4.70299	12.3806	CDC25C;E2F8
regulation of BMP signaling pathway (GO:0030510)	1/76	0.225476	0.358691	0	0	4.01172	5.97561	ELAPOR2				negative regulation of gluconeogenesis (GO:0045721)	1/13	0.0746693	0.281271	0	0	14.0318	36.4081	PGP
cell morphogenesis involved in neuron differentiation (GO:0048667)	1/76	0.225476	0.358691	0	0	4.01172	5.97561	MAP2				negative regulation of locomotion (GO:0040013)	1/13	0.0746693	0.281271	0	0	14.0318	36.4081	FRMD5
central nervous system development (GO:0007417)	2/268	0.226381	0.358691	0	0	2.27496	3.37953	CDH2;HAPLN1				negative regulation of macromolecule biosynthetic process (GO:0010558)	1/13	0.0746693	0.281271	0	0	14.0318	36.4081	PF4
import into nucleus (GO:0051170)	1/77	0.228081	0.358691	0	0	3.95873	5.85122	HTATIP2				cellular biogenic amine metabolic process (GO:0006576)	1/13	0.0746693	0.281271	0	0	14.0318	36.4081	SRM
inorganic cation import across plasma membrane (GO:0098659)	1/77	0.228081	0.358691	0	0	3.95873	5.85122	KCNJ14				plasma membrane tubulation (GO:0097320)	1/13	0.0746693	0.281271	0	0	14.0318	36.4081	PACSIN3
negative regulation of protein serine/threonine kinase activity (GO:0071901)	1/78	0.230677	0.360677	0	0	3.90712	5.73073	PRKAR2B				poly-N-acetyllactosamine metabolic process (GO:0030309)	1/13	0.0746693	0.281271	0	0	14.0318	36.4081	GAL3ST3
positive regulation of proteasomal ubiquitin-dependent protein catabolic process (GO:0032436)	1/79	0.233264	0.360677	0	0	3.85684	5.61395	TRIB2				polyamine metabolic process (GO:0006595)	1/13	0.0746693	0.281271	0	0	14.0318	36.4081	SRM
regulation of ion transport (GO:0043269)	1/79	0.233264	0.360677	0	0	3.85684	5.61395	KCNJ14				positive regulation of CD4-positive, alpha-beta T cell activation (GO:2000516)	1/13	0.0746693	0.281271	0	0	14.0318	36.4081	SOCS1
positive regulation of ubiquitin-dependent protein catabolic process (GO:2000060)	1/79	0.233264	0.360677	0	0	3.85684	5.61395	TRIB2				fatty acid elongation (GO:0030497)	1/13	0.0746693	0.281271	0	0	14.0318	36.4081	ELOVL6
regulation of fat cell differentiation (GO:0045598)	1/80	0.235843	0.361626	0	0	3.80783	5.50074	TRIB2				ribosomal subunit export from nucleus (GO:0000054)	1/13	0.0746693	0.281271	0	0	14.0318	36.4081	RRS1
regulation of organelle organization (GO:0033043)	1/80	0.235843	0.361626	0	0	3.80783	5.50074	STMN3				kinetochore organization (GO:0051383)	1/13	0.0746693	0.281271	0	0	14.0318	36.4081	CENPH
DNA metabolic process (GO:0006259)	2/277	0.237514	0.362545	0	0	2.1995	3.16184	HMGB3;UNG				positive regulation of transporter activity (GO:0032411)	1/13	0.0746693	0.281271	0	0	14.0318	36.4081	SYNGR3
activation of cysteine-type endopeptidase activity involved in apoptotic process (GO:0006919)	1/81	0.238413	0.362545	0	0	3.76004	5.39096	BEX3				mitochondrion transport along microtubule (GO:0047497)	1/13	0.0746693	0.281271	0	0	14.0318	36.4081	LRPPRC
cell-cell junction organization (GO:0045216)	1/82	0.240975	0.364933	0	0	3.71343	5.28445	CDH2				very long-chain fatty acid biosynthetic process (GO:0042761)	1/13	0.0746693	0.281271	0	0	14.0318	36.4081	ELOVL6
spindle assembly (GO:0051225)	1/84	0.246073	0.370397	0	0	3.62359	5.08073	KASH5				phospholipid metabolic process (GO:0006644)	2/76	0.0752948	0.281271	0	0	4.57542	11.8336	PGP;PLBD2
G1/S transition of mitotic cell cycle (GO:0000082)	1/85	0.248609	0.370397	0	0	3.58027	4.98328	USP29				protein-containing complex assembly (GO:0065003)	4/267	0.075382	0.281271	0	0	2.59454	6.70738	AFG3L2;TMED2;RIPK1;FERMT2
regulation of cell cycle G2/M phase transition (GO:1902749)	1/85	0.248609	0.370397	0	0	3.58027	4.98328	PRKAR2B				negative regulation of signal transduction (GO:0009968)	4/267	0.075382	0.281271	0	0	2.59454	6.70738	SOCS1;CTNNBIP1;DDIT4;KIF7
retrograde vesicle-mediated transport, Golgi to endoplasmic reticulum (GO:0006890)	1/85	0.248609	0.370397	0	0	3.58027	4.98328	KIF22				negative regulation of developmental process (GO:0051093)	2/77	0.0770116	0.281271	0	0	4.51419	11.5735	VAT1;GAS6
positive regulation of proteasomal protein catabolic process (GO:1901800)	1/86	0.251137	0.372655	0	0	3.53797	4.88861	TRIB2				positive regulation of tumor necrosis factor production (GO:0032760)	2/77	0.0770116	0.281271	0	0	4.51419	11.5735	RIPK1;PF4
positive regulation of neuron projection development (GO:0010976)	1/88	0.256168	0.377079	0	0	3.45629	4.7072	STMN2				protein localization to vacuole (GO:0072665)	1/14	0.0801786	0.281271	0	0	12.9518	32.6838	RNF128
metal ion transport (GO:0030001)	1/88	0.256168	0.377079	0	0	3.45629	4.7072	GRIN3A				negative regulation of cell activation (GO:0050866)	1/14	0.0801786	0.281271	0	0	12.9518	32.6838	LDLR
regulation of cysteine-type endopeptidase activity involved in apoptotic process (GO:0043281)	1/89	0.25867	0.379246	0	0	3.41684	4.62025	BEX3				negative regulation of interleukin-12 production (GO:0032695)	1/14	0.0801786	0.281271	0	0	12.9518	32.6838	C1QBP
regulation of mRNA splicing, via spliceosome (GO:0048024)	1/90	0.261165	0.379876	0	0	3.37828	4.53569	CELF5				negative regulation of mRNA splicing, via spliceosome (GO:0048025)	1/14	0.0801786	0.281271	0	0	12.9518	32.6838	C1QBP
negative regulation of protein kinase activity (GO:0006469)	1/90	0.261165	0.379876	0	0	3.37828	4.53569	TRIB2				negative regulation of neuroinflammatory response (GO:0150079)	1/14	0.0801786	0.281271	0	0	12.9518	32.6838	LDLR
DNA repair (GO:0006281)	2/298	0.263593	0.380485	0	0	2.04127	2.72172	HROB;UNG				cellular response to low-density lipoprotein particle stimulus (GO:0071404)	1/14	0.0801786	0.281271	0	0	12.9518	32.6838	LDLR
positive regulation of supramolecular fiber organization (GO:1902905)	1/91	0.263651	0.380485	0	0	3.34057	4.45341	STMN2				negative regulation of viral transcription (GO:0032897)	1/14	0.0801786	0.281271	0	0	12.9518	32.6838	TRIM27
cellular response to fibroblast growth factor stimulus (GO:0044344)	1/92	0.266129	0.381072	0	0	3.3037	4.37334	FRS3				ceramide transport (GO:0035627)	1/14	0.0801786	0.281271	0	0	12.9518	32.6838	CERT1
positive regulation of transmembrane receptor protein serine/threonine kinase signaling pathway (GO:0090100)	1/92	0.266129	0.381072	0	0	3.3037	4.37334	ELAPOR2				nuclear migration (GO:0007097)	1/14	0.0801786	0.281271	0	0	12.9518	32.6838	TMEM201
cytoplasmic translation (GO:0002181)	1/93	0.268599	0.383118	0	0	3.26762	4.2954	GSPT2				defense response to protozoan (GO:0042832)	1/14	0.0801786	0.281271	0	0	12.9518	32.6838	PF4
negative regulation of MAPK cascade (GO:0043409)	1/94	0.271061	0.385136	0	0	3.23232	4.21951	TIMP3				positive regulation of alpha-beta T cell differentiation (GO:0046638)	1/14	0.0801786	0.281271	0	0	12.9518	32.6838	SOCS1
ciliary basal body-plasma membrane docking (GO:0097711)	1/95	0.273514	0.387128	0	0	3.19778	4.1456	PRKAR2B				regulation of response to interferon-gamma (GO:0060330)	1/14	0.0801786	0.281271	0	0	12.9518	32.6838	SOCS1
translational termination (GO:0006415)	1/96	0.27596	0.389092	0	0	3.16396	4.0736	GSPT2				regulation of trophoblast cell migration (GO:1901163)	1/14	0.0801786	0.281271	0	0	12.9518	32.6838	C1QBP
regulation of MAP kinase activity (GO:0043405)	1/97	0.278397	0.391031	0	0	3.13084	4.00343	TRIB2				positive regulation of macrophage chemotaxis (GO:0010759)	1/14	0.0801786	0.281271	0	0	12.9518	32.6838	AKIRIN1
antigen processing and presentation of exogenous peptide antigen via MHC class II (GO:0019886)	1/98	0.280826	0.392943	0	0	3.09841	3.93504	KIF22				positive regulation of mitochondrial translation (GO:0070131)	1/14	0.0801786	0.281271	0	0	12.9518	32.6838	C1QBP
positive regulation of stress-activated MAPK cascade (GO:0032874)	1/99	0.283247	0.394829	0	0	3.06664	3.86836	TNFRSF19				positive regulation of regulatory T cell differentiation (GO:0045591)	1/14	0.0801786	0.281271	0	0	12.9518	32.6838	SOCS1
antigen processing and presentation of peptide antigen via MHC class II (GO:0002495)	1/100	0.28566	0.39669	0	0	3.03551	3.80335	KIF22				maturation of LSU-rRNA from tricistronic rRNA transcript (SSU-rRNA, 5.8S rRNA, LSU-rRNA) (GO:0000463)	1/14	0.0801786	0.281271	0	0	12.9518	32.6838	NOL9
mitotic sister chromatid segregation (GO:0000070)	1/102	0.290462	0.397361	0	0	2.9751	3.67806	KIF22				positive regulation of I-kappaB kinase/NF-kappaB signaling (GO:0043123)	3/171	0.0821938	0.281271	0	0	3.03464	7.58257	VAPA;RIPK1;TRIM27
cell junction assembly (GO:0034329)	1/102	0.290462	0.397361	0	0	2.9751	3.67806	CDH2				negative regulation of extrinsic apoptotic signaling pathway (GO:2001237)	2/80	0.0822355	0.281271	0	0	4.33991	10.8418	RIPK1;PF4
regulation of proteasomal ubiquitin-dependent protein catabolic process (GO:0032434)	1/102	0.290462	0.397361	0	0	2.9751	3.67806	TRIB2				positive regulation of tumor necrosis factor superfamily cytokine production (GO:1903557)	2/81	0.0840006	0.281271	0	0	4.28476	10.613	RIPK1;PF4
regulation of protein catabolic process (GO:0042176)	1/102	0.290462	0.397361	0	0	2.9751	3.67806	GFAP				negative regulation of cellular component movement (GO:0051271)	1/15	0.0856553	0.281271	0	0	12.026	29.553	FRMD5
antigen processing and presentation of exogenous peptide antigen (GO:0002478)	1/103	0.292851	0.399146	0	0	2.94578	3.61768	KIF22				anterograde synaptic vesicle transport (GO:0048490)	1/15	0.0856553	0.281271	0	0	12.026	29.553	BLOC1S4
negative regulation of cellular process (GO:0048523)	3/566	0.29474	0.400237	0	0	1.61273	1.97021	H2AC6;SST;ARHGDIG				regulation of amyloid fibril formation (GO:1905906)	1/15	0.0856553	0.281271	0	0	12.026	29.553	LDLR
regulation of JNK cascade (GO:0046328)	1/105	0.297606	0.402643	0	0	2.88884	3.50123	TNFRSF19				Arp2/3 complex-mediated actin nucleation (GO:0034314)	1/15	0.0856553	0.281271	0	0	12.026	29.553	TRIM27
cellular response to peptide hormone stimulus (GO:0071375)	1/106	0.299971	0.404357	0	0	2.86118	3.44506	PRKAR2B				negative regulation of mRNA processing (GO:0050686)	1/15	0.0856553	0.281271	0	0	12.026	29.553	C1QBP
regulation of protein kinase activity (GO:0045859)	1/110	0.309355	0.415484	0	0	2.75563	3.23309	TRIB2				regulation of integrin activation (GO:0033623)	1/15	0.0856553	0.281271	0	0	12.026	29.553	FERMT2
regulation of protein serine/threonine kinase activity (GO:0071900)	1/111	0.311681	0.417086	0	0	2.73044	3.18308	TRIB2				neurotrophin TRK receptor signaling pathway (GO:0048011)	1/15	0.0856553	0.281271	0	0	12.026	29.553	DDIT4
regulation of cytoskeleton organization (GO:0051493)	1/112	0.314	0.418667	0	0	2.70571	3.13419	STMN3				nitric oxide biosynthetic process (GO:0006809)	1/15	0.0856553	0.281271	0	0	12.026	29.553	MTARC2
nuclear-transcribed mRNA catabolic process, nonsense-mediated decay (GO:0000184)	1/113	0.316311	0.418714	0	0	2.68141	3.08638	GSPT2				regulation of microglial cell activation (GO:1903978)	1/15	0.0856553	0.281271	0	0	12.026	29.553	LDLR
positive regulation of metabolic process (GO:0009893)	1/113	0.316311	0.418714	0	0	2.68141	3.08638	PYURF				placenta development (GO:0001890)	1/15	0.0856553	0.281271	0	0	12.026	29.553	E2F8
activation of protein kinase activity (GO:0032147)	1/114	0.318614	0.41875	0	0	2.65755	3.03963	PRKAR2B				regulation of triglyceride biosynthetic process (GO:0010866)	1/15	0.0856553	0.281271	0	0	12.026	29.553	LDLR
negative regulation of cell motility (GO:2000146)	1/114	0.318614	0.41875	0	0	2.65755	3.03963	SPOCK3				positive regulation of lyase activity (GO:0051349)	1/15	0.0856553	0.281271	0	0	12.026	29.553	ISCU
calcium ion transport (GO:0006816)	1/115	0.32091	0.420267	0	0	2.6341	2.99391	GRIN3A				positive regulation of membrane protein ectodomain proteolysis (GO:0051044)	1/15	0.0856553	0.281271	0	0	12.026	29.553	PACSIN3
regulation of protein-containing complex assembly (GO:0043254)	1/116	0.323198	0.421762	0	0	2.61107	2.94917	GFAP				interleukin-27-mediated signaling pathway (GO:0070106)	1/15	0.0856553	0.281271	0	0	12.026	29.553	IL27RA
cellular response to DNA damage stimulus (GO:0006974)	2/350	0.328053	0.426585	0	0	1.73165	1.93007	HROB;UNG				intracellular cholesterol transport (GO:0032367)	1/15	0.0856553	0.281271	0	0	12.026	29.553	LDLR
positive regulation of cysteine-type endopeptidase activity involved in apoptotic process (GO:0043280)	1/119	0.330017	0.427628	0	0	2.5443	2.82064	BEX3				positive regulation of natural killer cell activation (GO:0032816)	1/15	0.0856553	0.281271	0	0	12.026	29.553	GAS6
potassium ion transport (GO:0006813)	1/122	0.336768	0.434845	0	0	2.48084	2.70005	KCNJ14				positive regulation of protein export from nucleus (GO:0046827)	1/15	0.0856553	0.281271	0	0	12.026	29.553	GAS6
cellular response to organic substance (GO:0071310)	1/123	0.339004	0.436201	0	0	2.46038	2.6615	PTPN7				synaptic vesicle transport along microtubule (GO:0099517)	1/15	0.0856553	0.281271	0	0	12.026	29.553	BLOC1S4
platelet degranulation (GO:0002576)	1/125	0.343452	0.440156	0	0	2.42045	2.58676	TIMP3				positive regulation of response to cytokine stimulus (GO:0060760)	1/15	0.0856553	0.281271	0	0	12.026	29.553	GAS6
negative regulation of cell growth (GO:0030308)	1/126	0.345666	0.440156	0	0	2.40097	2.55051	MAP2				peptide metabolic process (GO:0006518)	2/83	0.0875652	0.281271	0	0	4.17854	10.1763	CARNMT1;CPXM1
phosphatidylinositol biosynthetic process (GO:0006661)	1/126	0.345666	0.440156	0	0	2.40097	2.55051	PYURF				regulation of osteoblast differentiation (GO:0045667)	2/83	0.0875652	0.281271	0	0	4.17854	10.1763	CTNNBIP1;FERMT2
G2/M transition of mitotic cell cycle (GO:0000086)	1/130	0.354445	0.449442	0	0	2.32605	2.41258	PRKAR2B				glycoprotein biosynthetic process (GO:0009101)	2/83	0.0875652	0.281271	0	0	4.17854	10.1763	B3GALT6;GAL3ST3
cellular response to metal ion (GO:0071248)	1/131	0.356622	0.449442	0	0	2.30804	2.37977	DLG2				autophagy of nucleus (GO:0044804)	1/16	0.0910998	0.281271	0	0	11.2237	26.8898	ATG3
cell cycle G2/M phase transition (GO:0044839)	1/131	0.356622	0.449442	0	0	2.30804	2.37977	PRKAR2B				basement membrane organization (GO:0071711)	1/16	0.0910998	0.281271	0	0	11.2237	26.8898	LAMB2
regulation of cell adhesion (GO:0030155)	1/133	0.360954	0.453348	0	0	2.27284	2.31604	ARHGDIG				negative regulation of macrophage activation (GO:0043031)	1/16	0.0910998	0.281271	0	0	11.2237	26.8898	LDLR
negative regulation of cell population proliferation (GO:0008285)	2/379	0.363453	0.454935	0	0	1.59608	1.6154	H2AC6;SST				regulation of defense response to virus (GO:0050688)	1/16	0.0910998	0.281271	0	0	11.2237	26.8898	C1QBP
negative regulation of inflammatory response to antigenic stimulus (GO:0002862)	1/136	0.367398	0.456765	0	0	2.222	2.22491	PRKAR2B				negative regulation of receptor signaling pathway via JAK-STAT (GO:0046426)	1/16	0.0910998	0.281271	0	0	11.2237	26.8898	SOCS1
ribonucleoprotein complex assembly (GO:0022618)	1/136	0.367398	0.456765	0	0	2.222	2.22491	CELF5				regulation of hormone secretion (GO:0046883)	1/16	0.0910998	0.281271	0	0	11.2237	26.8898	SCG5
regulation of inflammatory response to antigenic stimulus (GO:0002861)	1/137	0.369532	0.457871	0	0	2.20555	2.19566	PRKAR2B				regulation of interleukin-1 production (GO:0032652)	1/16	0.0910998	0.281271	0	0	11.2237	26.8898	GAS6
regulation of cellular component organization (GO:0051128)	1/139	0.373778	0.458501	0	0	2.17336	2.13879	GFAP				nitric oxide metabolic process (GO:0046209)	1/16	0.0910998	0.281271	0	0	11.2237	26.8898	MTARC2
potassium ion transmembrane transport (GO:0071805)	1/139	0.373778	0.458501	0	0	2.17336	2.13879	KCNJ14				regulation of monocyte differentiation (GO:0045655)	1/16	0.0910998	0.281271	0	0	11.2237	26.8898	CTNNBIP1
protein dephosphorylation (GO:0006470)	1/139	0.373778	0.458501	0	0	2.17336	2.13879	PTPN7				regulation of neurotransmitter transport (GO:0051588)	1/16	0.0910998	0.281271	0	0	11.2237	26.8898	SYN1
neuron projection morphogenesis (GO:0048812)	1/140	0.37589	0.45956	0	0	2.15762	2.11114	MAP2				positive regulation of alpha-beta T cell proliferation (GO:0046641)	1/16	0.0910998	0.281271	0	0	11.2237	26.8898	RASAL3
regulation of small GTPase mediated signal transduction (GO:0051056)	1/141	0.377996	0.460604	0	0	2.1421	2.08399	ARHGDIG				killing by host of symbiont cells (GO:0051873)	1/16	0.0910998	0.281271	0	0	11.2237	26.8898	PF4
Ras protein signal transduction (GO:0007265)	1/142	0.380094	0.461633	0	0	2.1268	2.05733	ARHGDIG				necroptotic process (GO:0070266)	1/16	0.0910998	0.281271	0	0	11.2237	26.8898	RIPK1
receptor-mediated endocytosis (GO:0006898)	1/143	0.382186	0.462646	0	0	2.11172	2.03115	MRC1				protein localization to endoplasmic reticulum (GO:0070972)	1/16	0.0910998	0.281271	0	0	11.2237	26.8898	VAPA
phosphorylation (GO:0016310)	2/400	0.388672	0.468955	0	0	1.51024	1.42721	TRIB2;DGKI				retrograde vesicle-mediated transport, Golgi to endoplasmic reticulum (GO:0006890)	2/85	0.0911746	0.281271	0	0	4.07744	9.76538	TMED2;RAB6A
regulation of G2/M transition of mitotic cell cycle (GO:0010389)	1/149	0.39459	0.47454	0	0	2.02549	1.88352	PRKAR2B				positive regulation of protein catabolic process (GO:0045732)	2/85	0.0911746	0.281271	0	0	4.07744	9.76538	TIPARP;PACSIN3
brain development (GO:0007420)	1/150	0.396633	0.475443	0	0	2.0118	1.86039	CDH2				regulated exocytosis (GO:0045055)	3/180	0.0924347	0.284229	0	0	2.87902	6.85567	SYNGR3;GAS6;PF4
actin filament organization (GO:0007015)	1/152	0.4007	0.477209	0	0	1.98495	1.81532	KASH5				negative regulation of cytokine production (GO:0001818)	3/182	0.0947795	0.2897	0	0	2.84656	6.70707	C1QBP;TRIM27;GAS6
negative regulation of protein phosphorylation (GO:0001933)	1/152	0.4007	0.477209	0	0	1.98495	1.81532	TRIB2				negative regulation of peptidyl-threonine phosphorylation (GO:0010801)	1/17	0.096512	0.2897	0	0	10.5217	24.6007	DDIT4
dephosphorylation (GO:0016311)	1/153	0.402723	0.478071	0	0	1.97179	1.79336	PTPN7				cellular biogenic amine biosynthetic process (GO:0042401)	1/17	0.096512	0.2897	0	0	10.5217	24.6007	SRM
cellular protein metabolic process (GO:0044267)	2/417	0.408776	0.483696	0	0	1.44712	1.29458	CDH2;GSPT2				regulation of Golgi organization (GO:1903358)	1/17	0.096512	0.2897	0	0	10.5217	24.6007	MAP2K2
cellular response to growth factor stimulus (GO:0071363)	1/158	0.412737	0.485263	0	0	1.90851	1.68893	STMN2				maturation of 5.8S rRNA (GO:0000460)	1/17	0.096512	0.2897	0	0	10.5217	24.6007	NOL9
skeletal system development (GO:0001501)	1/158	0.412737	0.485263	0	0	1.90851	1.68893	HAPLN1				positive regulation of stem cell proliferation (GO:2000648)	1/17	0.096512	0.2897	0	0	10.5217	24.6007	FERMT2
protein autophosphorylation (GO:0046777)	1/159	0.41472	0.486042	0	0	1.89634	1.66906	HTATIP2				protein autoprocessing (GO:0016540)	1/17	0.096512	0.2897	0	0	10.5217	24.6007	AFG3L2
peptide biosynthetic process (GO:0043043)	1/162	0.42063	0.491402	0	0	1.86072	1.61139	GSPT2				retrograde transport, endosome to Golgi (GO:0042147)	2/88	0.0966691	0.2897	0	0	3.93461	9.19305	TRIM27;RAB6A
negative regulation of canonical Wnt signaling pathway (GO:0090090)	1/165	0.42648	0.496661	0	0	1.8264	1.55644	SHISA6				endoplasmic reticulum to Golgi vesicle-mediated transport (GO:0006888)	3/185	0.0983424	0.290593	0	0	2.79921	6.49222	VAPA;TMED2;GAS6
regulation of MAPK cascade (GO:0043408)	1/166	0.428418	0.497343	0	0	1.81524	1.5387	WDR54				post-Golgi vesicle-mediated transport (GO:0006892)	2/89	0.0985213	0.290593	0	0	3.88918	9.01311	BLOC1S4;TXNDC5
nuclear-transcribed mRNA catabolic process (GO:0000956)	1/171	0.438008	0.505288	0	0	1.76141	1.45408	GSPT2				cellular amino acid catabolic process (GO:0009063)	2/90	0.100384	0.290593	0	0	3.84479	8.83825	ALDH5A1;CARNMT1
positive regulation of I-kappaB kinase/NF-kappaB signaling (GO:0043123)	1/171	0.438008	0.505288	0	0	1.76141	1.45408	TNFRSF19				protein O-linked mannosylation (GO:0035269)	1/18	0.101892	0.290593	0	0	9.90229	22.6152	CRPPA
mitochondrion organization (GO:0007005)	1/175	0.445566	0.5124	0	0	1.72057	1.39093	ATCAY				regulation of adaptive immune response (GO:0002819)	1/18	0.101892	0.290593	0	0	9.90229	22.6152	TRIM27
positive regulation of developmental process (GO:0051094)	1/177	0.449307	0.515093	0	0	1.70084	1.36076	ELAPOR2				regulation of early endosome to late endosome transport (GO:2000641)	1/18	0.101892	0.290593	0	0	9.90229	22.6152	MAP2K2
negative regulation of immune response (GO:0050777)	1/178	0.451168	0.515621	0	0	1.69115	1.34601	PRKAR2B				negative regulation of tumor necrosis factor-mediated signaling pathway (GO:0010804)	1/18	0.101892	0.290593	0	0	9.90229	22.6152	GAS6
regulation of immune response (GO:0050776)	1/179	0.453023	0.516138	0	0	1.68156	1.33148	NPDC1				nucleotide biosynthetic process (GO:0009165)	1/18	0.101892	0.290593	0	0	9.90229	22.6152	PRPSAP1
regulated exocytosis (GO:0045055)	1/180	0.454872	0.516645	0	0	1.67208	1.31717	TIMP3				regulation of spindle organization (GO:0090224)	1/18	0.101892	0.290593	0	0	9.90229	22.6152	GNAI1
negative regulation of cytokine production (GO:0001818)	1/182	0.458552	0.519221	0	0	1.65344	1.28916	TRIB2				response to interferon-alpha (GO:0035455)	1/18	0.101892	0.290593	0	0	9.90229	22.6152	GAS6
regulation of mitotic cell cycle phase transition (GO:1901990)	1/188	0.469444	0.529924	0	0	1.5999	1.20986	PRKAR2B				hyaluronan catabolic process (GO:0030214)	1/18	0.101892	0.290593	0	0	9.90229	22.6152	HMMR
regulation of GTPase activity (GO:0043087)	1/189	0.471238	0.530323	0	0	1.59131	1.19729	STMN3				positive regulation of macrophage derived foam cell differentiation (GO:0010744)	1/18	0.101892	0.290593	0	0	9.90229	22.6152	PF4
negative regulation of cell differentiation (GO:0045596)	1/191	0.474808	0.531093	0	0	1.5744	1.17268	TRIB2				positive regulation of myoblast differentiation (GO:0045663)	1/18	0.101892	0.290593	0	0	9.90229	22.6152	AKIRIN1
negative regulation of Wnt signaling pathway (GO:0030178)	1/191	0.474808	0.531093	0	0	1.5744	1.17268	SHISA6				long-chain fatty-acyl-CoA biosynthetic process (GO:0035338)	1/18	0.101892	0.290593	0	0	9.90229	22.6152	ELOVL6
negative regulation of macromolecule metabolic process (GO:0010605)	1/194	0.48012	0.533789	0	0	1.54969	1.13704	WDR54				mitochondrial fusion (GO:0008053)	1/18	0.101892	0.290593	0	0	9.90229	22.6152	AFG3L2
regulation of programmed cell death (GO:0043067)	1/194	0.48012	0.533789	0	0	1.54969	1.13704	HTATIP2				programmed necrotic cell death (GO:0097300)	1/18	0.101892	0.290593	0	0	9.90229	22.6152	RIPK1
cellular response to cytokine stimulus (GO:0071345)	2/482	0.482535	0.534858	0	0	1.24699	0.908683	NDN;PTPN7				positive regulation of transport (GO:0051050)	2/91	0.102256	0.290751	0	0	3.8014	8.66826	SYNGR3;GAS6
negative regulation of apoptotic process (GO:0043066)	2/485	0.485807	0.536867	0	0	1.23905	0.894526	BEX3;HTATIP2				regulation of GTPase activity (GO:0043087)	3/189	0.103176	0.290906	0	0	2.73846	6.2199	NET1;TMED2;FERMT2
regulation of angiogenesis (GO:0045765)	1/203	0.495738	0.546202	0	0	1.47997	1.03851	HTATIP2				cellular protein metabolic process (GO:0044267)	5/417	0.103589	0.290906	0	0	2.07258	4.69922	ATG3;AFG3L2;LAMB2;RIPK1;GAS6
protein phosphorylation (GO:0006468)	2/496	0.497696	0.546723	0	0	1.21078	0.844837	TRIB2;HTATIP2				extracellular matrix organization (GO:0030198)	4/300	0.10426	0.290906	0	0	2.30141	5.20319	CRTAP;LAMB2;ITGAL;GAS6
negative regulation of inflammatory response (GO:0050728)	1/212	0.510894	0.559551	0	0	1.4162	0.95111	PRKAR2B				negative regulation of RNA splicing (GO:0033119)	1/19	0.107241	0.290906	0	0	9.35169	20.8793	C1QBP
translation (GO:0006412)	1/214	0.514201	0.55984	0	0	1.40276	0.933034	GSPT2				cellular response to interleukin-7 (GO:0098761)	1/19	0.107241	0.290906	0	0	9.35169	20.8793	SOCS1
negative regulation of multicellular organismal process (GO:0051241)	1/214	0.514201	0.55984	0	0	1.40276	0.933034	ELAPOR2				regulation of insulin-like growth factor receptor signaling pathway (GO:0043567)	1/19	0.107241	0.290906	0	0	9.35169	20.8793	MYORG
extracellular structure organization (GO:0043062)	1/216	0.517485	0.561754	0	0	1.38957	0.915413	HAPLN1				establishment of melanosome localization (GO:0032401)	1/19	0.107241	0.290906	0	0	9.35169	20.8793	SHROOM2
external encapsulating structure organization (GO:0045229)	1/217	0.519119	0.56187	0	0	1.38307	0.906768	HAPLN1				regulation of RIG-I signaling pathway (GO:0039535)	1/19	0.107241	0.290906	0	0	9.35169	20.8793	C1QBP
regulation of I-kappaB kinase/NF-kappaB signaling (GO:0043122)	1/224	0.530406	0.572403	0	0	1.33918	0.849188	TNFRSF19				regulation of synaptic vesicle exocytosis (GO:2000300)	1/19	0.107241	0.290906	0	0	9.35169	20.8793	SYN1
regulation of autophagy (GO:0010506)	1/231	0.541432	0.582594	0	0	1.29796	0.796346	GFAP				positive regulation of cellular protein catabolic process (GO:1903364)	1/19	0.107241	0.290906	0	0	9.35169	20.8793	RNF128
regulation of ERK1 and ERK2 cascade (GO:0070372)	1/238	0.552203	0.592451	0	0	1.25917	0.747748	TIMP3				positive regulation of focal adhesion assembly (GO:0051894)	1/19	0.107241	0.290906	0	0	9.35169	20.8793	FERMT2
positive regulation of DNA-binding transcription factor activity (GO:0051091)	1/246	0.564207	0.60357	0	0	1.21756	0.696853	BEX1				positive regulation of macrophage migration (GO:1905523)	1/19	0.107241	0.290906	0	0	9.35169	20.8793	AKIRIN1
regulation of canonical Wnt signaling pathway (GO:0060828)	1/253	0.574451	0.612747	0	0	1.18332	0.655964	SHISA6				interleukin-7-mediated signaling pathway (GO:0038111)	1/19	0.107241	0.290906	0	0	9.35169	20.8793	SOCS1
positive regulation of cell differentiation (GO:0045597)	1/258	0.581622	0.618603	0	0	1.16	0.628647	CDH2				positive regulation of neutrophil chemotaxis (GO:0090023)	1/19	0.107241	0.290906	0	0	9.35169	20.8793	C1QBP
protein deubiquitination (GO:0016579)	1/267	0.594231	0.630193	0	0	1.12024	0.583072	USP29				long-term memory (GO:0007616)	1/19	0.107241	0.290906	0	0	9.35169	20.8793	LDLR
inorganic cation transmembrane transport (GO:0098662)	1/274	0.603779	0.638479	0	0	1.09113	0.550527	KCNJ14				positive regulation of triglyceride metabolic process (GO:0090208)	1/19	0.107241	0.290906	0	0	9.35169	20.8793	LDLR
protein modification by small protein removal (GO:0070646)	1/276	0.606466	0.639483	0	0	1.08309	0.541658	USP29				negative regulation of macromolecule metabolic process (GO:0010605)	3/194	0.10935	0.295776	0	0	2.66609	5.90062	MAP2K2;TIPARP;LDLR
positive regulation of programmed cell death (GO:0043068)	1/286	0.619634	0.651501	0	0	1.04455	0.499949	HTATIP2				regulation of vesicle-mediated transport (GO:0060627)	2/96	0.111758	0.295974	0	0	3.59829	7.88537	MAP2K2;PACSIN3
extracellular matrix organization (GO:0030198)	1/300	0.637343	0.668212	0	0	0.994933	0.448164	HAPLN1				base-excision repair, AP site formation (GO:0006285)	1/20	0.112558	0.295974	0	0	8.85905	19.3507	NEIL3
cilium assembly (GO:0060271)	1/314	0.65424	0.68204	0	0	0.949753	0.402963	PRKAR2B				regulation of granulocyte chemotaxis (GO:0071622)	1/20	0.112558	0.295974	0	0	8.85905	19.3507	AKIRIN1
cellular macromolecule biosynthetic process (GO:0034645)	1/314	0.65424	0.68204	0	0	0.949753	0.402963	GSPT2				regulation of nuclear division (GO:0051783)	1/20	0.112558	0.295974	0	0	8.85905	19.3507	CDC25C
cellular protein modification process (GO:0006464)	3/1025	0.674347	0.701016	0	0	0.867371	0.341753	CDH2;PTPN7;TRIB2				regulation of programmed necrotic cell death (GO:0062098)	1/20	0.112558	0.295974	0	0	8.85905	19.3507	RIPK1
post-translational protein modification (GO:0043687)	1/345	0.688942	0.714171	0	0	0.8628	0.321477	CDH2				positive regulation of activated T cell proliferation (GO:0042104)	1/20	0.112558	0.295974	0	0	8.85905	19.3507	IL27RA
gene expression (GO:0010467)	1/356	0.700412	0.724021	0	0	0.835595	0.297544	GSPT2				eye morphogenesis (GO:0048592)	1/20	0.112558	0.295974	0	0	8.85905	19.3507	SHROOM2
negative regulation of programmed cell death (GO:0043069)	1/381	0.724953	0.74729	0	0	0.779625	0.250766	HTATIP2				positive regulation of G2/M transition of mitotic cell cycle (GO:0010971)	1/20	0.112558	0.295974	0	0	8.85905	19.3507	CDC25C
regulation of cell population proliferation (GO:0042127)	2/764	0.73118	0.751604	0	0	0.774117	0.242373	H2AC6;SST				positive regulation of lymphocyte differentiation (GO:0045621)	1/20	0.112558	0.295974	0	0	8.85905	19.3507	GAS6
transmembrane receptor protein tyrosine kinase signaling pathway (GO:0007169)	1/404	0.745775	0.764472	0	0	0.734266	0.215383	FRS3				modulation by symbiont of entry into host (GO:0052372)	1/20	0.112558	0.295974	0	0	8.85905	19.3507	TRIM27
regulation of cell migration (GO:0030334)	1/408	0.749235	0.765884	0	0	0.7269	0.209858	SST				positive regulation of cold-induced thermogenesis (GO:0120162)	2/97	0.113685	0.298108	0	0	3.56023	7.74109	DIO2;ELOVL6
organelle assembly (GO:0070925)	1/425	0.763426	0.77823	0	0	0.697148	0.188187	KASH5				regulation of peptidyl-serine phosphorylation (GO:0033135)	2/98	0.115621	0.298242	0	0	3.52297	7.60058	DDIT4;GAS6
positive regulation of transcription by RNA polymerase II (GO:0045944)	2/908	0.814329	0.827826	0	0	0.646188	0.132721	BEX1;HTATIP2				positive regulation of stress-activated MAPK cascade (GO:0032874)	2/99	0.117566	0.298242	0	0	3.48647	7.46369	RIPK1;RELL2
positive regulation of intracellular signal transduction (GO:1902533)	1/546	0.843958	0.855583	0	0	0.539005	0.0914432	TNFRSF19				actin nucleation (GO:0045010)	1/21	0.117843	0.298242	0	0	8.41568	17.9961	TRIM27
cytokine-mediated signaling pathway (GO:0019221)	1/621	0.879592	0.889258	0	0	0.47197	0.0605522	NDN				negative regulation of peptidyl-serine phosphorylation (GO:0033137)	1/21	0.117843	0.298242	0	0	8.41568	17.9961	DDIT4
positive regulation of transcription, DNA-templated (GO:0045893)	2/1183	0.912682	0.920183	0	0	0.488556	0.0446384	BEX1;HTATIP2				negative regulation of small GTPase mediated signal transduction (GO:0051058)	1/21	0.117843	0.298242	0	0	8.41568	17.9961	RASAL3
regulation of apoptotic process (GO:0042981)	1/742	0.920915	0.925947	0	0	0.392426	0.032331	HTATIP2				neurotrophin signaling pathway (GO:0038179)	1/21	0.117843	0.298242	0	0	8.41568	17.9961	DDIT4
regulation of transcription by RNA polymerase II (GO:0006357)	4/2206	0.946788	0.949368	0	0	0.511252	0.0279555	BEX1;RFX7;HMGB3;HTATIP2				regulation of mitochondrial translation (GO:0070129)	1/21	0.117843	0.298242	0	0	8.41568	17.9961	C1QBP
regulation of transcription, DNA-templated (GO:0006355)	3/2244	0.984693	0.984693	0	0	0.370064	0.00570837	RFX7;HMGB3;HTATIP2				focal adhesion assembly (GO:0048041)	1/21	0.117843	0.298242	0	0	8.41568	17.9961	FERMT2
												intracellular lipid transport (GO:0032365)	1/21	0.117843	0.298242	0	0	8.41568	17.9961	CERT1
												intrinsic apoptotic signaling pathway in response to DNA damage by p53 class mediator (GO:0042771)	1/21	0.117843	0.298242	0	0	8.41568	17.9961	DDIT4
												sterol transport (GO:0015918)	1/21	0.117843	0.298242	0	0	8.41568	17.9961	LDLR
												melanosome localization (GO:0032400)	1/21	0.117843	0.298242	0	0	8.41568	17.9961	SHROOM2
												positive regulation of smoothened signaling pathway (GO:0045880)	1/21	0.117843	0.298242	0	0	8.41568	17.9961	KIF7
												cell-matrix adhesion (GO:0007160)	2/100	0.119519	0.300269	0	0	3.45072	7.33031	ITGAL;FERMT2
												protein mannosylation (GO:0035268)	1/22	0.123098	0.300269	0	0	8.01453	16.7886	CRPPA
												negative regulation of biomineral tissue development (GO:0070168)	1/22	0.123098	0.300269	0	0	8.01453	16.7886	GAS6
												negative regulation of interleukin-2 production (GO:0032703)	1/22	0.123098	0.300269	0	0	8.01453	16.7886	TRIM27
												negative regulation of myeloid cell differentiation (GO:0045638)	1/22	0.123098	0.300269	0	0	8.01453	16.7886	PF4
												negative regulation of small molecule metabolic process (GO:0062014)	1/22	0.123098	0.300269	0	0	8.01453	16.7886	PGP
												regulation of macrophage chemotaxis (GO:0010758)	1/22	0.123098	0.300269	0	0	8.01453	16.7886	AKIRIN1
												regulation of membrane protein ectodomain proteolysis (GO:0051043)	1/22	0.123098	0.300269	0	0	8.01453	16.7886	PACSIN3
												organelle fusion (GO:0048284)	1/22	0.123098	0.300269	0	0	8.01453	16.7886	AFG3L2
												glutamate metabolic process (GO:0006536)	1/22	0.123098	0.300269	0	0	8.01453	16.7886	ALDH5A1
												positive regulation of granulocyte chemotaxis (GO:0071624)	1/22	0.123098	0.300269	0	0	8.01453	16.7886	C1QBP
												positive regulation of neutrophil migration (GO:1902624)	1/22	0.123098	0.300269	0	0	8.01453	16.7886	C1QBP
												metallo-sulfur cluster assembly (GO:0031163)	1/22	0.123098	0.300269	0	0	8.01453	16.7886	ISCU
												protein localization to cell junction (GO:1902414)	1/22	0.123098	0.300269	0	0	8.01453	16.7886	FERMT2
												negative regulation of extrinsic apoptotic signaling pathway in absence of ligand (GO:2001240)	1/23	0.128321	0.30436	0	0	7.64985	15.7068	PF4
												negative regulation of GTPase activity (GO:0034260)	1/23	0.128321	0.30436	0	0	7.64985	15.7068	TMED2
												negative regulation of signal transduction in absence of ligand (GO:1901099)	1/23	0.128321	0.30436	0	0	7.64985	15.7068	PF4
												negative regulation of smoothened signaling pathway (GO:0045879)	1/23	0.128321	0.30436	0	0	7.64985	15.7068	KIF7
												regulation of interferon-gamma-mediated signaling pathway (GO:0060334)	1/23	0.128321	0.30436	0	0	7.64985	15.7068	SOCS1
												regulation of mononuclear cell migration (GO:0071675)	1/23	0.128321	0.30436	0	0	7.64985	15.7068	AKIRIN1
												regulation of necroptotic process (GO:0060544)	1/23	0.128321	0.30436	0	0	7.64985	15.7068	RIPK1
												regulation of protein export from nucleus (GO:0046825)	1/23	0.128321	0.30436	0	0	7.64985	15.7068	GAS6
												ERK1 and ERK2 cascade (GO:0070371)	1/23	0.128321	0.30436	0	0	7.64985	15.7068	MAP2K2
												positive regulation of cell cycle G2/M phase transition (GO:1902751)	1/23	0.128321	0.30436	0	0	7.64985	15.7068	CDC25C
												hyaluronan metabolic process (GO:0030212)	1/23	0.128321	0.30436	0	0	7.64985	15.7068	HMMR
												positive regulation of cellular metabolic process (GO:0031325)	2/105	0.129402	0.305914	0	0	3.28238	6.71192	LIPT2;RIPK1
												protein processing (GO:0016485)	2/106	0.131401	0.305914	0	0	3.25066	6.59721	AFG3L2;CPXM1
												positive regulation of protein serine/threonine kinase activity (GO:0071902)	2/106	0.131401	0.305914	0	0	3.25066	6.59721	MAP2K2;FERMT2
												cellular protein localization (GO:0034613)	4/329	0.133203	0.305914	0	0	2.09295	4.21913	SCG5;TMED2;RAB6A;FERMT2
												purine nucleotide metabolic process (GO:0006163)	1/24	0.133514	0.305914	0	0	7.31688	14.7329	PRPSAP1
												negative regulation of protein tyrosine kinase activity (GO:0061099)	1/24	0.133514	0.305914	0	0	7.31688	14.7329	SH3BP5
												dendritic cell differentiation (GO:0097028)	1/24	0.133514	0.305914	0	0	7.31688	14.7329	GAS6
												phospholipid catabolic process (GO:0009395)	1/24	0.133514	0.305914	0	0	7.31688	14.7329	PLBD2
												positive regulation of cell-substrate junction organization (GO:0150117)	1/24	0.133514	0.305914	0	0	7.31688	14.7329	FERMT2
												positive regulation of lamellipodium assembly (GO:0010592)	1/24	0.133514	0.305914	0	0	7.31688	14.7329	AKIRIN1
												iron-sulfur cluster assembly (GO:0016226)	1/24	0.133514	0.305914	0	0	7.31688	14.7329	ISCU
												positive regulation of p38MAPK cascade (GO:1900745)	1/24	0.133514	0.305914	0	0	7.31688	14.7329	RELL2
												long-chain fatty-acyl-CoA metabolic process (GO:0035336)	1/24	0.133514	0.305914	0	0	7.31688	14.7329	ELOVL6
												protein kinase B signaling (GO:0043491)	1/24	0.133514	0.305914	0	0	7.31688	14.7329	GAS6
												positive regulation of GTPase activity (GO:0043547)	3/214	0.13539	0.308749	0	0	2.41093	4.82089	NET1;FERMT2;SIPA1
												modulation of chemical synaptic transmission (GO:0050804)	2/109	0.137441	0.308749	0	0	3.15904	6.26929	CLSTN3;SYN1
												negative regulation of cellular carbohydrate metabolic process (GO:0010677)	1/25	0.138675	0.308749	0	0	7.01165	13.8524	PGP
												negative regulation of endocytosis (GO:0045806)	1/25	0.138675	0.308749	0	0	7.01165	13.8524	PACSIN3
												regulation of calcium ion import (GO:0090279)	1/25	0.138675	0.308749	0	0	7.01165	13.8524	TRIM27
												regulation of cAMP-mediated signaling (GO:0043949)	1/25	0.138675	0.308749	0	0	7.01165	13.8524	GNAI1
												negative regulation of ion transport (GO:0043271)	1/25	0.138675	0.308749	0	0	7.01165	13.8524	PACSIN3
												cellular response to hexose stimulus (GO:0071331)	1/25	0.138675	0.308749	0	0	7.01165	13.8524	GAS6
												organophosphate ester transport (GO:0015748)	1/25	0.138675	0.308749	0	0	7.01165	13.8524	LDLR
												regulation of neutrophil chemotaxis (GO:0090022)	1/25	0.138675	0.308749	0	0	7.01165	13.8524	C1QBP
												glycolytic process through glucose-6-phosphate (GO:0061620)	1/25	0.138675	0.308749	0	0	7.01165	13.8524	ADPGK
												ribosomal large subunit assembly (GO:0000027)	1/25	0.138675	0.308749	0	0	7.01165	13.8524	RRS1
												regulation of protein kinase activity (GO:0045859)	2/110	0.139468	0.309057	0	0	3.12963	6.16511	TRIM27;GAS6
												response to tumor necrosis factor (GO:0034612)	2/110	0.139468	0.309057	0	0	3.12963	6.16511	YTHDC2;RIPK1
												regulation of protein serine/threonine kinase activity (GO:0071900)	2/111	0.141502	0.312796	0	0	3.10076	6.06336	MAP2K2;CDC25C
												purine-containing compound biosynthetic process (GO:0072522)	1/26	0.143807	0.312796	0	0	6.73085	13.053	PRPSAP1
												regulation of biomineral tissue development (GO:0070167)	1/26	0.143807	0.312796	0	0	6.73085	13.053	GAS6
												cellular response to drug (GO:0035690)	1/26	0.143807	0.312796	0	0	6.73085	13.053	GAS6
												DNA modification (GO:0006304)	1/26	0.143807	0.312796	0	0	6.73085	13.053	NEIL3
												regulation of regulatory T cell differentiation (GO:0045589)	1/26	0.143807	0.312796	0	0	6.73085	13.053	SOCS1
												regulation of viral life cycle (GO:1903900)	1/26	0.143807	0.312796	0	0	6.73085	13.053	TRIM27
												mononuclear cell differentiation (GO:1903131)	1/26	0.143807	0.312796	0	0	6.73085	13.053	GAS6
												positive regulation of metabolic process (GO:0009893)	2/113	0.145588	0.315943	0	0	3.04458	5.86683	DIO2;ELOVL6
												acute inflammatory response (GO:0002526)	1/27	0.148908	0.31737	0	0	6.47164	12.3248	CTNNBIP1
												negative regulation of endothelial cell apoptotic process (GO:2000352)	1/27	0.148908	0.31737	0	0	6.47164	12.3248	GAS6
												negative regulation of insulin receptor signaling pathway (GO:0046627)	1/27	0.148908	0.31737	0	0	6.47164	12.3248	SOCS1
												camera-type eye development (GO:0043010)	1/27	0.148908	0.31737	0	0	6.47164	12.3248	SHROOM2
												cellular lipid catabolic process (GO:0044242)	1/27	0.148908	0.31737	0	0	6.47164	12.3248	PLBD2
												regulation of I-kappaB kinase/NF-kappaB signaling (GO:0043122)	3/224	0.149144	0.31737	0	0	2.30067	4.37782	VAPA;RIPK1;TRIM27
												calcium ion transport (GO:0006816)	2/115	0.149699	0.31737	0	0	2.99039	5.67914	PANX1;GAS6
												cellular amide metabolic process (GO:0043603)	2/115	0.149699	0.31737	0	0	2.99039	5.67914	ACBD6;CPXM1
												cytosolic transport (GO:0016482)	2/116	0.151763	0.31737	0	0	2.96401	5.58845	TRIM27;RAB6A
												negative regulation of axonogenesis (GO:0050771)	1/28	0.153978	0.31737	0	0	6.23164	11.659	LINGO1
												negative regulation of cellular response to insulin stimulus (GO:1900077)	1/28	0.153978	0.31737	0	0	6.23164	11.659	SOCS1
												receptor clustering (GO:0043113)	1/28	0.153978	0.31737	0	0	6.23164	11.659	ITGAL
												bile acid and bile salt transport (GO:0015721)	1/28	0.153978	0.31737	0	0	6.23164	11.659	SLC10A6
												regulation of extrinsic apoptotic signaling pathway in absence of ligand (GO:2001239)	1/28	0.153978	0.31737	0	0	6.23164	11.659	PF4
												cristae formation (GO:0042407)	1/28	0.153978	0.31737	0	0	6.23164	11.659	AFG3L2
												regulation of microtubule polymerization or depolymerization (GO:0031110)	1/28	0.153978	0.31737	0	0	6.23164	11.659	SKA3
												positive regulation of cell communication (GO:0010647)	1/28	0.153978	0.31737	0	0	6.23164	11.659	CLSTN3
												positive regulation of fibroblast proliferation (GO:0048146)	1/28	0.153978	0.31737	0	0	6.23164	11.659	GAS6
												leukocyte cell-cell adhesion (GO:0007159)	1/28	0.153978	0.31737	0	0	6.23164	11.659	ITGAL
												T cell activation involved in immune response (GO:0002286)	1/28	0.153978	0.31737	0	0	6.23164	11.659	ITGAL
												positive regulation of synapse assembly (GO:0051965)	1/28	0.153978	0.31737	0	0	6.23164	11.659	CLSTN3
												protein localization to Golgi apparatus (GO:0034067)	1/28	0.153978	0.31737	0	0	6.23164	11.659	RAB6A
												protein localization to lysosome (GO:0061462)	1/28	0.153978	0.31737	0	0	6.23164	11.659	RNF128
												inflammatory response (GO:0006954)	3/230	0.157606	0.324139	0	0	2.23918	4.13723	TUSC2;ITGAL;PF4
												regulation of gluconeogenesis (GO:0006111)	1/29	0.159019	0.324244	0	0	6.00878	11.0485	PGP
												positive regulation of extrinsic apoptotic signaling pathway (GO:2001238)	1/29	0.159019	0.324244	0	0	6.00878	11.0485	RIPK1
												protein ADP-ribosylation (GO:0006471)	1/29	0.159019	0.324244	0	0	6.00878	11.0485	TIPARP
												apoptotic process (GO:0006915)	3/231	0.159031	0.324244	0	0	2.22924	4.09882	DDIT4;RIPK1;MRPS30
												cytoskeleton organization (GO:0007010)	2/120	0.160076	0.325671	0	0	2.86296	5.24525	PACSIN3;SIPA1
												negative regulation of gene expression, epigenetic (GO:0045814)	1/30	0.16403	0.328061	0	0	5.80129	10.487	TRIM27
												negative regulation of interleukin-1 production (GO:0032692)	1/30	0.16403	0.328061	0	0	5.80129	10.487	GAS6
												CENP-A containing chromatin organization (GO:0061641)	1/30	0.16403	0.328061	0	0	5.80129	10.487	CENPH
												CENP-A containing nucleosome assembly (GO:0034080)	1/30	0.16403	0.328061	0	0	5.80129	10.487	CENPH
												fatty-acyl-CoA biosynthetic process (GO:0046949)	1/30	0.16403	0.328061	0	0	5.80129	10.487	ELOVL6
												long-chain fatty acid biosynthetic process (GO:0042759)	1/30	0.16403	0.328061	0	0	5.80129	10.487	ELOVL6
												maturation of SSU-rRNA from tricistronic rRNA transcript (SSU-rRNA, 5.8S rRNA, LSU-rRNA) (GO:0000462)	1/30	0.16403	0.328061	0	0	5.80129	10.487	RRS1
												TRIF-dependent toll-like receptor signaling pathway (GO:0035666)	1/30	0.16403	0.328061	0	0	5.80129	10.487	RIPK1
												activation of protein kinase B activity (GO:0032148)	1/31	0.169012	0.331211	0	0	5.60763	9.96916	GAS6
												purine nucleoside bisphosphate metabolic process (GO:0034032)	1/31	0.169012	0.331211	0	0	5.60763	9.96916	ACBD6
												negative regulation of interleukin-6 production (GO:0032715)	1/31	0.169012	0.331211	0	0	5.60763	9.96916	GAS6
												cellular nitrogen compound biosynthetic process (GO:0044271)	1/31	0.169012	0.331211	0	0	5.60763	9.96916	MTARC2
												negative regulation of response to biotic stimulus (GO:0002832)	1/31	0.169012	0.331211	0	0	5.60763	9.96916	C1QBP
												regulation of macrophage derived foam cell differentiation (GO:0010743)	1/31	0.169012	0.331211	0	0	5.60763	9.96916	PF4
												ribonucleoside bisphosphate metabolic process (GO:0033875)	1/31	0.169012	0.331211	0	0	5.60763	9.96916	ACBD6
												positive regulation of Rho protein signal transduction (GO:0035025)	1/31	0.169012	0.331211	0	0	5.60763	9.96916	NET1
												MyD88-independent toll-like receptor signaling pathway (GO:0002756)	1/31	0.169012	0.331211	0	0	5.60763	9.96916	RIPK1
												regulation of ERK1 and ERK2 cascade (GO:0070372)	3/238	0.169114	0.331211	0	0	2.16207	3.84239	DUSP26;GAS6;FERMT2
												platelet degranulation (GO:0002576)	2/125	0.170581	0.333392	0	0	2.74588	4.85622	GAS6;PF4
												regulation of cell morphogenesis (GO:0022604)	1/32	0.173964	0.335147	0	0	5.42646	9.49038	FERMT2
												cellular response to glucose stimulus (GO:0071333)	1/32	0.173964	0.335147	0	0	5.42646	9.49038	GAS6
												chromatin remodeling at centromere (GO:0031055)	1/32	0.173964	0.335147	0	0	5.42646	9.49038	CENPH
												peptidyl-proline modification (GO:0018208)	1/32	0.173964	0.335147	0	0	5.42646	9.49038	FKBP10
												positive regulation of lamellipodium organization (GO:1902745)	1/32	0.173964	0.335147	0	0	5.42646	9.49038	AKIRIN1
												intra-Golgi vesicle-mediated transport (GO:0006891)	1/32	0.173964	0.335147	0	0	5.42646	9.49038	RAB6A
												liver development (GO:0001889)	1/32	0.173964	0.335147	0	0	5.42646	9.49038	E2F8
												membrane organization (GO:0061024)	3/242	0.174958	0.336376	0	0	2.12545	3.7051	VAPA;CERT1;LDLR
												plasma membrane bounded cell projection organization (GO:0120036)	2/128	0.176939	0.339493	0	0	2.6801	4.64179	BLOC1S4;VAPA
												actin filament bundle assembly (GO:0051017)	1/33	0.178887	0.339777	0	0	5.25662	9.04666	SHROOM2
												actin filament bundle organization (GO:0061572)	1/33	0.178887	0.339777	0	0	5.25662	9.04666	SHROOM2
												apoptotic mitochondrial changes (GO:0008637)	1/33	0.178887	0.339777	0	0	5.25662	9.04666	ATG3
												regulation of neurotransmitter secretion (GO:0046928)	1/33	0.178887	0.339777	0	0	5.25662	9.04666	SYN1
												very long-chain fatty acid metabolic process (GO:0000038)	1/33	0.178887	0.339777	0	0	5.25662	9.04666	ELOVL6
												regulation of primary metabolic process (GO:0080090)	2/130	0.181199	0.342187	0	0	2.63795	4.50605	ELOVL6;LDLR
												regulation of activated T cell proliferation (GO:0046006)	1/34	0.18378	0.342187	0	0	5.09707	8.63451	IL27RA
												negative regulation of extrinsic apoptotic signaling pathway via death domain receptors (GO:1902042)	1/34	0.18378	0.342187	0	0	5.09707	8.63451	RIPK1
												negative regulation of mitochondrion organization (GO:0010823)	1/34	0.18378	0.342187	0	0	5.09707	8.63451	VAT1
												cell-substrate junction assembly (GO:0007044)	1/34	0.18378	0.342187	0	0	5.09707	8.63451	FERMT2
												regulation of lamellipodium assembly (GO:0010591)	1/34	0.18378	0.342187	0	0	5.09707	8.63451	AKIRIN1
												regulation of myoblast differentiation (GO:0045661)	1/34	0.18378	0.342187	0	0	5.09707	8.63451	AKIRIN1
												phosphatidylinositol 3-kinase signaling (GO:0014065)	1/34	0.18378	0.342187	0	0	5.09707	8.63451	C1QBP
												positive regulation of protein dephosphorylation (GO:0035307)	1/34	0.18378	0.342187	0	0	5.09707	8.63451	DUSP26
												protein insertion into membrane (GO:0051205)	1/34	0.18378	0.342187	0	0	5.09707	8.63451	VAPA
												negative regulation of neurogenesis (GO:0050768)	1/35	0.188645	0.346461	0	0	4.94691	8.25089	LINGO1
												negative regulation of Ras protein signal transduction (GO:0046580)	1/35	0.188645	0.346461	0	0	4.94691	8.25089	RASAL3
												regulation of mitotic spindle organization (GO:0060236)	1/35	0.188645	0.346461	0	0	4.94691	8.25089	GNAI1
												peptidyl-tyrosine dephosphorylation (GO:0035335)	1/35	0.188645	0.346461	0	0	4.94691	8.25089	PGP
												regulation of regulated secretory pathway (GO:1903305)	1/35	0.188645	0.346461	0	0	4.94691	8.25089	SYN1
												positive regulation of lipid biosynthetic process (GO:0046889)	1/35	0.188645	0.346461	0	0	4.94691	8.25089	LDLR
												positive regulation of reproductive process (GO:2000243)	1/35	0.188645	0.346461	0	0	4.94691	8.25089	C1QBP
												positive regulation of signal transduction (GO:0009967)	3/252	0.189811	0.347926	0	0	2.03905	3.38834	KIF7;GAS6;MYORG
												negative regulation of fat cell differentiation (GO:0045599)	1/36	0.193481	0.350956	0	0	4.80533	7.89311	FERMT2
												axonal transport (GO:0098930)	1/36	0.193481	0.350956	0	0	4.80533	7.89311	BLOC1S4
												intrinsic apoptotic signaling pathway by p53 class mediator (GO:0072332)	1/36	0.193481	0.350956	0	0	4.80533	7.89311	DDIT4
												membrane fusion (GO:0061025)	1/36	0.193481	0.350956	0	0	4.80533	7.89311	VAPA
												mitochondrion disassembly (GO:0061726)	1/36	0.193481	0.350956	0	0	4.80533	7.89311	ATG3
												protein localization to plasma membrane (GO:0072659)	2/136	0.194067	0.350956	0	0	2.51907	4.13015	TMED2;GAS6
												cellular calcium ion homeostasis (GO:0006874)	2/136	0.194067	0.350956	0	0	2.51907	4.13015	AFG3L2;MICU2
												acyl-CoA metabolic process (GO:0006637)	1/37	0.198289	0.352513	0	0	4.67161	7.55881	ACBD6
												anterograde axonal transport (GO:0008089)	1/37	0.198289	0.352513	0	0	4.67161	7.55881	BLOC1S4
												negative regulation of epithelial cell apoptotic process (GO:1904036)	1/37	0.198289	0.352513	0	0	4.67161	7.55881	GAS6
												centromere complex assembly (GO:0034508)	1/37	0.198289	0.352513	0	0	4.67161	7.55881	CENPH
												regulation of microtubule cytoskeleton organization (GO:0070507)	1/37	0.198289	0.352513	0	0	4.67161	7.55881	SKA3
												regulation of p38MAPK cascade (GO:1900744)	1/37	0.198289	0.352513	0	0	4.67161	7.55881	RELL2
												glutamine family amino acid metabolic process (GO:0009064)	1/37	0.198289	0.352513	0	0	4.67161	7.55881	ALDH5A1
												skeletal muscle tissue development (GO:0007519)	1/37	0.198289	0.352513	0	0	4.67161	7.55881	MYORG
												protein insertion into ER membrane (GO:0045048)	1/37	0.198289	0.352513	0	0	4.67161	7.55881	VAPA
												regulation of cellular component organization (GO:0051128)	2/139	0.200545	0.355187	0	0	2.46353	3.9582	NET1;PACSIN3
												protein dephosphorylation (GO:0006470)	2/139	0.200545	0.355187	0	0	2.46353	3.9582	PGP;DUSP26
												protein localization to cell periphery (GO:1990778)	2/140	0.202711	0.356312	0	0	2.44556	3.90305	TMED2;GAS6
												regulation of cell communication (GO:0010646)	1/38	0.203068	0.356312	0	0	4.54512	7.24591	SCG5
												negative regulation of TOR signaling (GO:0032007)	1/38	0.203068	0.356312	0	0	4.54512	7.24591	DDIT4
												histone exchange (GO:0043486)	1/38	0.203068	0.356312	0	0	4.54512	7.24591	CENPH
												positive regulation of signaling (GO:0023056)	1/38	0.203068	0.356312	0	0	4.54512	7.24591	CLSTN3
												positive regulation of cellular catabolic process (GO:0031331)	2/141	0.204879	0.358648	0	0	2.42784	3.84895	PACSIN3;TRIM27
												protein localization to organelle (GO:0033365)	2/142	0.207049	0.358648	0	0	2.41038	3.79586	VAPA;RAB6A
												cellular response to ketone (GO:1901655)	1/39	0.207818	0.358648	0	0	4.42529	6.95253	GNAI1
												regulation of ion transmembrane transporter activity (GO:0032412)	1/39	0.207818	0.358648	0	0	4.42529	6.95253	RIPK1
												DNA replication-independent nucleosome assembly (GO:0006336)	1/39	0.207818	0.358648	0	0	4.42529	6.95253	CENPH
												regulation of peptidyl-threonine phosphorylation (GO:0010799)	1/39	0.207818	0.358648	0	0	4.42529	6.95253	DDIT4
												regulation of viral entry into host cell (GO:0046596)	1/39	0.207818	0.358648	0	0	4.42529	6.95253	TRIM27
												response to peptide (GO:1901652)	1/39	0.207818	0.358648	0	0	4.42529	6.95253	GNAI1
												membrane protein proteolysis (GO:0033619)	1/39	0.207818	0.358648	0	0	4.42529	6.95253	AFG3L2
												negative regulation of DNA-binding transcription factor activity (GO:0043433)	2/143	0.209223	0.359756	0	0	2.39316	3.74376	CTNNBIP1;GAS6
												neuron development (GO:0048666)	2/143	0.209223	0.359756	0	0	2.39316	3.74376	BLOC1S4;VAPA
												regulation of protein phosphorylation (GO:0001932)	3/266	0.21112	0.362164	0	0	1.92913	3.00043	SOCS1;RIPK1;GAS6
												autophagy of mitochondrion (GO:0000422)	1/40	0.212541	0.362164	0	0	4.3116	6.67704	ATG3
												negative regulation of I-kappaB kinase/NF-kappaB signaling (GO:0043124)	1/40	0.212541	0.362164	0	0	4.3116	6.67704	RIPK1
												organic hydroxy compound transport (GO:0015850)	1/40	0.212541	0.362164	0	0	4.3116	6.67704	SLC10A6
												positive regulation of wound healing (GO:0090303)	1/40	0.212541	0.362164	0	0	4.3116	6.67704	FERMT2
												central nervous system development (GO:0007417)	3/268	0.214208	0.364347	0	0	1.91438	2.94969	ALDH5A1;DDIT4;SHROOM2
												protein methylation (GO:0006479)	1/41	0.217236	0.366198	0	0	4.2036	6.41794	RAB6A
												regulation of mitochondrial membrane potential (GO:0051881)	1/41	0.217236	0.366198	0	0	4.2036	6.41794	TUSC2
												regulation of viral transcription (GO:0046782)	1/41	0.217236	0.366198	0	0	4.2036	6.41794	TRIM27
												hexose metabolic process (GO:0019318)	1/41	0.217236	0.366198	0	0	4.2036	6.41794	ADPGK
												positive regulation of TOR signaling (GO:0032008)	1/41	0.217236	0.366198	0	0	4.2036	6.41794	GAS6
												regulation of extrinsic apoptotic signaling pathway via death domain receptors (GO:1902041)	1/42	0.221903	0.370122	0	0	4.10087	6.17392	RIPK1
												phosphatidylinositol phosphate biosynthetic process (GO:0046854)	1/42	0.221903	0.370122	0	0	4.10087	6.17392	SOCS1
												positive regulation of epithelial to mesenchymal transition (GO:0010718)	1/42	0.221903	0.370122	0	0	4.10087	6.17392	FERMT2
												heterophilic cell-cell adhesion via plasma membrane cell adhesion molecules (GO:0007157)	1/42	0.221903	0.370122	0	0	4.10087	6.17392	ITGAL
												positive regulation of protein tyrosine kinase activity (GO:0061098)	1/42	0.221903	0.370122	0	0	4.10087	6.17392	GAS6
												regulation of G2/M transition of mitotic cell cycle (GO:0010389)	2/149	0.222309	0.370122	0	0	2.29478	3.45064	HMMR;CDC25C
												positive regulation of hydrolase activity (GO:0051345)	2/149	0.222309	0.370122	0	0	2.29478	3.45064	NET1;FERMT2
												brain development (GO:0007420)	2/150	0.224496	0.371278	0	0	2.27916	3.40483	DDIT4;SHROOM2
												cellular response to organic cyclic compound (GO:0071407)	2/150	0.224496	0.371278	0	0	2.27916	3.40483	TIPARP;GNAI1
												response to cytokine (GO:0034097)	2/150	0.224496	0.371278	0	0	2.27916	3.40483	YTHDC2;RIPK1
												regulation of cell-substrate adhesion (GO:0010810)	1/43	0.226542	0.371278	0	0	4.00303	5.94379	RELL2
												cellular glucose homeostasis (GO:0001678)	1/43	0.226542	0.371278	0	0	4.00303	5.94379	GAS6
												signal release from synapse (GO:0099643)	1/43	0.226542	0.371278	0	0	4.00303	5.94379	SYN1
												spermatid development (GO:0007286)	1/43	0.226542	0.371278	0	0	4.00303	5.94379	YTHDC2
												substantia nigra development (GO:0021762)	1/43	0.226542	0.371278	0	0	4.00303	5.94379	SYNGR3
												positive regulation of T cell differentiation (GO:0045582)	1/43	0.226542	0.371278	0	0	4.00303	5.94379	SOCS1
												negative regulation of protein phosphorylation (GO:0001933)	2/152	0.228877	0.373647	0	0	2.24855	3.31564	DDIT4;TRIM27
												dephosphorylation (GO:0016311)	2/153	0.23107	0.373647	0	0	2.23354	3.27222	PGP;DUSP26
												regulation of endothelial cell apoptotic process (GO:2000351)	1/44	0.231154	0.373647	0	0	3.90974	5.72647	GAS6
												neurotransmitter secretion (GO:0007269)	1/44	0.231154	0.373647	0	0	3.90974	5.72647	SYN1
												positive regulation of cell-matrix adhesion (GO:0001954)	1/44	0.231154	0.373647	0	0	3.90974	5.72647	FERMT2
												lymphocyte chemotaxis (GO:0048247)	1/44	0.231154	0.373647	0	0	3.90974	5.72647	GAS6
												positive regulation of stress fiber assembly (GO:0051496)	1/44	0.231154	0.373647	0	0	3.90974	5.72647	FERMT2
												protein K63-linked ubiquitination (GO:0070534)	1/44	0.231154	0.373647	0	0	3.90974	5.72647	TRIM27
												positive regulation of protein kinase activity (GO:0045860)	2/154	0.233264	0.376412	0	0	2.21874	3.22956	MAP2K2;GAS6
												positive regulation of NF-kappaB transcription factor activity (GO:0051092)	2/155	0.235459	0.377182	0	0	2.20412	3.18764	RIPK1;TRIM27
												cellular response to radiation (GO:0071478)	1/45	0.235739	0.377182	0	0	3.82069	5.52101	NET1
												regulation of insulin receptor signaling pathway (GO:0046626)	1/45	0.235739	0.377182	0	0	3.82069	5.52101	SOCS1
												regulation of receptor signaling pathway via JAK-STAT (GO:0046425)	1/45	0.235739	0.377182	0	0	3.82069	5.52101	SOCS1
												positive regulation of nervous system development (GO:0051962)	1/45	0.235739	0.377182	0	0	3.82069	5.52101	CLSTN3
												regulation of fibroblast proliferation (GO:0048145)	1/46	0.240297	0.383176	0	0	3.73559	5.32651	GAS6
												positive regulation of nucleocytoplasmic transport (GO:0046824)	1/46	0.240297	0.383176	0	0	3.73559	5.32651	GAS6
												organelle organization (GO:0006996)	4/420	0.240721	0.383205	0	0	1.62751	2.31776	VAPA;PACSIN3;TMED2;SIPA1
												positive regulation of programmed cell death (GO:0043068)	3/286	0.242401	0.38523	0	0	1.79097	2.53809	NET1;C1QBP;RIPK1
												protein autophosphorylation (GO:0046777)	2/159	0.244253	0.386483	0	0	2.14753	3.02706	MAP2K2;RIPK1
												regulation of protein localization to nucleus (GO:1900180)	1/47	0.244827	0.386483	0	0	3.6542	5.1422	FERMT2
												regulation of synapse assembly (GO:0051963)	1/47	0.244827	0.386483	0	0	3.6542	5.1422	CLSTN3
												positive regulation of neuron death (GO:1901216)	1/47	0.244827	0.386483	0	0	3.6542	5.1422	DDIT4
												base-excision repair (GO:0006284)	1/48	0.249331	0.390329	0	0	3.57627	4.96735	NEIL3
												cellular response to alcohol (GO:0097306)	1/48	0.249331	0.390329	0	0	3.57627	4.96735	GNAI1
												cellular response to ionizing radiation (GO:0071479)	1/48	0.249331	0.390329	0	0	3.57627	4.96735	NET1
												regulation of interleukin-2 production (GO:0032663)	1/48	0.249331	0.390329	0	0	3.57627	4.96735	TRIM27
												regulation of protein metabolic process (GO:0051246)	1/48	0.249331	0.390329	0	0	3.57627	4.96735	LDLR
												adherens junction organization (GO:0034332)	1/49	0.253808	0.392136	0	0	3.50159	4.8013	FERMT2
												aminoglycan biosynthetic process (GO:0006023)	1/49	0.253808	0.392136	0	0	3.50159	4.8013	B3GALT6
												oligosaccharide metabolic process (GO:0009311)	1/49	0.253808	0.392136	0	0	3.50159	4.8013	GAL3ST3
												regulation of stress-activated MAPK cascade (GO:0032872)	1/49	0.253808	0.392136	0	0	3.50159	4.8013	MAP2K2
												response to glucose (GO:0009749)	1/49	0.253808	0.392136	0	0	3.50159	4.8013	GAS6
												inner mitochondrial membrane organization (GO:0007007)	1/49	0.253808	0.392136	0	0	3.50159	4.8013	AFG3L2
												positive regulation of reactive oxygen species metabolic process (GO:2000379)	1/49	0.253808	0.392136	0	0	3.50159	4.8013	RIPK1
												mitotic cytokinesis (GO:0000281)	1/49	0.253808	0.392136	0	0	3.50159	4.8013	CKAP2
												adenylate cyclase-modulating G protein-coupled receptor signaling pathway (GO:0007188)	2/165	0.257467	0.396417	0	0	2.06785	2.8058	GNAI1;PF4
												negative regulation of ERK1 and ERK2 cascade (GO:0070373)	1/50	0.258259	0.396417	0	0	3.42996	4.64345	DUSP26
												regulation of complement activation (GO:0030449)	1/50	0.258259	0.396417	0	0	3.42996	4.64345	C1QBP
												neuron migration (GO:0001764)	1/50	0.258259	0.396417	0	0	3.42996	4.64345	DDIT4
												regulation of axonogenesis (GO:0050770)	1/51	0.262683	0.396897	0	0	3.36119	4.49325	LINGO1
												negative regulation of transport (GO:0051051)	1/51	0.262683	0.396897	0	0	3.36119	4.49325	PACSIN3
												regulation of interleukin-12 production (GO:0032655)	1/51	0.262683	0.396897	0	0	3.36119	4.49325	C1QBP
												cholesterol transport (GO:0030301)	1/51	0.262683	0.396897	0	0	3.36119	4.49325	LDLR
												regulation of protein modification process (GO:0031399)	1/51	0.262683	0.396897	0	0	3.36119	4.49325	SOCS1
												positive regulation of actin filament bundle assembly (GO:0032233)	1/51	0.262683	0.396897	0	0	3.36119	4.49325	FERMT2
												regulation of smoothened signaling pathway (GO:0008589)	1/51	0.262683	0.396897	0	0	3.36119	4.49325	KIF7
												intrinsic apoptotic signaling pathway in response to DNA damage (GO:0008630)	1/51	0.262683	0.396897	0	0	3.36119	4.49325	DDIT4
												mitotic metaphase plate congression (GO:0007080)	1/51	0.262683	0.396897	0	0	3.36119	4.49325	RRS1
												regulation of intracellular signal transduction (GO:1902531)	4/437	0.262776	0.396897	0	0	1.56225	2.08787	NET1;DDIT4;RRS1;GNAI1
												negative regulation of cellular biosynthetic process (GO:0031327)	1/52	0.267082	0.400199	0	0	3.29511	4.35021	PGP
												negative regulation of protein metabolic process (GO:0051248)	1/52	0.267082	0.400199	0	0	3.29511	4.35021	LDLR
												response to peptide hormone (GO:0043434)	1/52	0.267082	0.400199	0	0	3.29511	4.35021	GNAI1
												sprouting angiogenesis (GO:0002040)	1/52	0.267082	0.400199	0	0	3.29511	4.35021	E2F8
												positive regulation of protein localization to cell periphery (GO:1904377)	1/52	0.267082	0.400199	0	0	3.29511	4.35021	GNAI1
												neuron projection development (GO:0031175)	2/171	0.270694	0.403547	0	0	1.99383	2.60547	BLOC1S4;VAPA
												negative regulation of cysteine-type endopeptidase activity (GO:2000117)	1/53	0.271454	0.403547	0	0	3.23158	4.21387	GAS6
												cellular macromolecule catabolic process (GO:0044265)	1/53	0.271454	0.403547	0	0	3.23158	4.21387	RIPK1
												regulation of immune effector process (GO:0002697)	1/53	0.271454	0.403547	0	0	3.23158	4.21387	C1QBP
												positive regulation of phagocytosis (GO:0050766)	1/53	0.271454	0.403547	0	0	3.23158	4.21387	GAS6
												positive regulation of ERK1 and ERK2 cascade (GO:0070374)	2/172	0.272898	0.405057	0	0	1.982	2.57394	GAS6;FERMT2
												regulation of cyclin-dependent protein kinase activity (GO:1904029)	1/54	0.2758	0.406171	0	0	3.17045	4.08379	CDC25C
												regulation of focal adhesion assembly (GO:0051893)	1/54	0.2758	0.406171	0	0	3.17045	4.08379	FERMT2
												regulation of humoral immune response (GO:0002920)	1/54	0.2758	0.406171	0	0	3.17045	4.08379	C1QBP
												regulation of megakaryocyte differentiation (GO:0045652)	1/54	0.2758	0.406171	0	0	3.17045	4.08379	PF4
												glycosaminoglycan metabolic process (GO:0030203)	1/54	0.2758	0.406171	0	0	3.17045	4.08379	B3GALT6
												negative regulation of cysteine-type endopeptidase activity involved in apoptotic process (GO:0043154)	1/55	0.280121	0.411251	0	0	3.11158	3.95959	GAS6
												negative regulation of cytokine-mediated signaling pathway (GO:0001960)	1/55	0.280121	0.411251	0	0	3.11158	3.95959	GAS6
												positive regulation of apoptotic process (GO:0043065)	3/310	0.280848	0.411678	0	0	1.64894	2.09405	NET1;C1QBP;RIPK1
												autophagosome organization (GO:1905037)	1/56	0.284416	0.413696	0	0	3.05485	3.84092	ATG3
												chemokine-mediated signaling pathway (GO:0070098)	1/56	0.284416	0.413696	0	0	3.05485	3.84092	PF4
												glycosaminoglycan catabolic process (GO:0006027)	1/56	0.284416	0.413696	0	0	3.05485	3.84092	HMMR
												positive regulation of interleukin-1 beta production (GO:0032731)	1/56	0.284416	0.413696	0	0	3.05485	3.84092	PANX1
												sensory organ development (GO:0007423)	1/56	0.284416	0.413696	0	0	3.05485	3.84092	SHROOM2
												negative regulation of immune response (GO:0050777)	2/178	0.286119	0.414793	0	0	1.91385	2.39489	C1QBP;TRIM27
												carboxylic acid transport (GO:0046942)	1/57	0.288686	0.414793	0	0	3.00015	3.72744	SLC6A11
												regulation of mitotic nuclear division (GO:0007088)	1/57	0.288686	0.414793	0	0	3.00015	3.72744	CDC25C
												dicarboxylic acid metabolic process (GO:0043648)	1/57	0.288686	0.414793	0	0	3.00015	3.72744	ALDH5A1
												regulation of reactive oxygen species metabolic process (GO:2000377)	1/57	0.288686	0.414793	0	0	3.00015	3.72744	RIPK1
												positive regulation of interferon-gamma production (GO:0032729)	1/57	0.288686	0.414793	0	0	3.00015	3.72744	TRIM27
												ribosomal large subunit biogenesis (GO:0042273)	1/57	0.288686	0.414793	0	0	3.00015	3.72744	RRS1
												positive regulation of proteolysis (GO:0045862)	1/57	0.288686	0.414793	0	0	3.00015	3.72744	PACSIN3
												autophagosome assembly (GO:0000045)	1/58	0.29293	0.415829	0	0	2.94737	3.61884	ATG3
												regulation of calcium ion transport (GO:0051924)	1/58	0.29293	0.415829	0	0	2.94737	3.61884	PACSIN3
												negative regulation of hydrolase activity (GO:0051346)	1/58	0.29293	0.415829	0	0	2.94737	3.61884	TMED2
												negative regulation of neuron projection development (GO:0010977)	1/58	0.29293	0.415829	0	0	2.94737	3.61884	LINGO1
												cellular iron ion homeostasis (GO:0006879)	1/58	0.29293	0.415829	0	0	2.94737	3.61884	ISCU
												regulation of phagocytosis (GO:0050764)	1/58	0.29293	0.415829	0	0	2.94737	3.61884	GAS6
												eye development (GO:0001654)	1/58	0.29293	0.415829	0	0	2.94737	3.61884	SHROOM2
												positive regulation of mitotic cell cycle phase transition (GO:1901992)	1/58	0.29293	0.415829	0	0	2.94737	3.61884	CDC25C
												phospholipid transport (GO:0015914)	1/59	0.297149	0.419924	0	0	2.89641	3.51485	LDLR
												positive regulation of apoptotic signaling pathway (GO:2001235)	1/59	0.297149	0.419924	0	0	2.89641	3.51485	RIPK1
												response to reactive oxygen species (GO:0000302)	1/59	0.297149	0.419924	0	0	2.89641	3.51485	ERCC6L2
												negative regulation of gene expression (GO:0010629)	3/322	0.300299	0.42206	0	0	1.58594	1.90784	MAP2K2;TIPARP;TRIM27
												adenylate cyclase-inhibiting G protein-coupled receptor signaling pathway (GO:0007193)	1/60	0.301344	0.42206	0	0	2.84717	3.41519	GNAI1
												cellular protein catabolic process (GO:0044257)	1/60	0.301344	0.42206	0	0	2.84717	3.41519	RIPK1
												cellular response to chemokine (GO:1990869)	1/60	0.301344	0.42206	0	0	2.84717	3.41519	PF4
												response to organic cyclic compound (GO:0014070)	1/60	0.301344	0.42206	0	0	2.84717	3.41519	TIPARP
												ribonucleoprotein complex biogenesis (GO:0022613)	1/60	0.301344	0.42206	0	0	2.84717	3.41519	RRS1
												regulation of endocytosis (GO:0030100)	1/61	0.305513	0.426004	0	0	2.79958	3.31963	PACSIN3
												positive regulation of interleukin-8 production (GO:0032757)	1/61	0.305513	0.426004	0	0	2.79958	3.31963	RIPK1
												iron ion homeostasis (GO:0055072)	1/61	0.305513	0.426004	0	0	2.79958	3.31963	ISCU
												negative regulation of kinase activity (GO:0033673)	1/62	0.309658	0.429247	0	0	2.75354	3.22794	TRIM27
												glucose metabolic process (GO:0006006)	1/62	0.309658	0.429247	0	0	2.75354	3.22794	ADPGK
												positive regulation of interleukin-1 production (GO:0032732)	1/62	0.309658	0.429247	0	0	2.75354	3.22794	PANX1
												I-kappaB kinase/NF-kappaB signaling (GO:0007249)	1/62	0.309658	0.429247	0	0	2.75354	3.22794	RIPK1
												cytokine-mediated signaling pathway (GO:0019221)	5/621	0.310654	0.429997	0	0	1.37168	1.6036	SOCS1;CEBPD;RIPK1;IL27RA;PF4
												amyloid fibril formation (GO:1990000)	1/63	0.313778	0.43116	0	0	2.70899	3.13991	RIPK1
												COPII vesicle coating (GO:0048208)	1/63	0.313778	0.43116	0	0	2.70899	3.13991	TMED2
												positive regulation of Ras protein signal transduction (GO:0046579)	1/63	0.313778	0.43116	0	0	2.70899	3.13991	NET1
												vesicle coating (GO:0006901)	1/63	0.313778	0.43116	0	0	2.70899	3.13991	TMED2
												vesicle targeting, rough ER to cis-Golgi (GO:0048207)	1/63	0.313778	0.43116	0	0	2.70899	3.13991	TMED2
												ribosome biogenesis (GO:0042254)	2/192	0.316854	0.432382	0	0	1.77157	2.03609	RRS1;NOL9
												negative regulation of cell cycle process (GO:0010948)	1/64	0.317874	0.432382	0	0	2.66586	3.05534	E2F8
												antimicrobial humoral immune response mediated by antimicrobial peptide (GO:0061844)	1/64	0.317874	0.432382	0	0	2.66586	3.05534	PF4
												regulation of cilium assembly (GO:1902017)	1/64	0.317874	0.432382	0	0	2.66586	3.05534	ATG3
												regulation of extrinsic apoptotic signaling pathway (GO:2001236)	1/64	0.317874	0.432382	0	0	2.66586	3.05534	RIPK1
												plasma membrane organization (GO:0007009)	1/64	0.317874	0.432382	0	0	2.66586	3.05534	PACSIN3
												protein catabolic process (GO:0030163)	1/64	0.317874	0.432382	0	0	2.66586	3.05534	RIPK1
												positive regulation of gene expression (GO:0010628)	4/482	0.322721	0.438204	0	0	1.4119	1.59681	MAP2K2;RIPK1;GAS6;PF4
												intracellular protein transport (GO:0006886)	3/336	0.323083	0.438204	0	0	1.51817	1.7153	SCG5;TMED2;RAB6A
												regulation of protein localization (GO:0032880)	1/66	0.325993	0.440885	0	0	2.58357	2.89587	TRIM27
												positive regulation of T cell proliferation (GO:0042102)	1/66	0.325993	0.440885	0	0	2.58357	2.89587	IL27RA
												negative regulation of apoptotic process (GO:0043066)	4/485	0.326768	0.4413	0	0	1.40287	1.56912	RIPK1;TRIM27;GAS6;TXNDC5
												negative regulation of intracellular signal transduction (GO:1902532)	2/198	0.329945	0.444417	0	0	1.71681	1.90366	DDIT4;RIPK1
												positive regulation of catabolic process (GO:0009896)	1/67	0.330017	0.444417	0	0	2.5443	2.82064	TIPARP
												endomembrane system organization (GO:0010256)	2/199	0.33212	0.446611	0	0	1.70801	1.88267	VAPA;TMED2
												regulation of myeloid cell differentiation (GO:0045637)	1/68	0.334017	0.446987	0	0	2.5062	2.74821	PF4
												regulation of tyrosine phosphorylation of STAT protein (GO:0042509)	1/68	0.334017	0.446987	0	0	2.5062	2.74821	SOCS1
												positive regulation of protein localization to nucleus (GO:1900182)	1/68	0.334017	0.446987	0	0	2.5062	2.74821	FERMT2
												regulation of macromolecule metabolic process (GO:0060255)	2/200	0.334293	0.446987	0	0	1.6993	1.86198	TRIM27;LDLR
												modification-dependent protein catabolic process (GO:0019941)	2/201	0.336465	0.449255	0	0	1.69068	1.84159	RNF128;RNF166
												negative regulation of viral process (GO:0048525)	1/70	0.341946	0.454004	0	0	2.43331	2.61119	TRIM27
												neutrophil chemotaxis (GO:0030593)	1/70	0.341946	0.454004	0	0	2.43331	2.61119	PF4
												regulation of plasma membrane bounded cell projection assembly (GO:0120032)	1/70	0.341946	0.454004	0	0	2.43331	2.61119	ATG3
												establishment of protein localization to membrane (GO:0090150)	1/70	0.341946	0.454004	0	0	2.43331	2.61119	ATG3
												phosphatidylinositol-mediated signaling (GO:0048015)	1/71	0.345875	0.457291	0	0	2.39843	2.54636	C1QBP
												fatty acid biosynthetic process (GO:0006633)	1/71	0.345875	0.457291	0	0	2.39843	2.54636	ELOVL6
												positive regulation of cellular protein localization (GO:1903829)	1/71	0.345875	0.457291	0	0	2.39843	2.54636	FERMT2
												supramolecular fiber organization (GO:0097435)	3/351	0.347511	0.458601	0	0	1.45162	1.5343	CRTAP;SHROOM2;RIPK1
												cell junction organization (GO:0034330)	1/72	0.349781	0.458601	0	0	2.36453	2.48381	FERMT2
												negative regulation of supramolecular fiber organization (GO:1902904)	1/72	0.349781	0.458601	0	0	2.36453	2.48381	LDLR
												cytoskeleton-dependent cytokinesis (GO:0061640)	1/72	0.349781	0.458601	0	0	2.36453	2.48381	CKAP2
												extrinsic apoptotic signaling pathway (GO:0097191)	1/72	0.349781	0.458601	0	0	2.36453	2.48381	RIPK1
												response to ionizing radiation (GO:0010212)	1/72	0.349781	0.458601	0	0	2.36453	2.48381	NET1
												negative regulation of cell adhesion (GO:0007162)	1/73	0.353663	0.459227	0	0	2.33157	2.42345	SIPA1
												neurotransmitter transport (GO:0006836)	1/73	0.353663	0.459227	0	0	2.33157	2.42345	SYN1
												endoplasmic reticulum organization (GO:0007029)	1/73	0.353663	0.459227	0	0	2.33157	2.42345	VAPA
												regulation of Rho protein signal transduction (GO:0035023)	1/73	0.353663	0.459227	0	0	2.33157	2.42345	NET1
												granulocyte chemotaxis (GO:0071621)	1/73	0.353663	0.459227	0	0	2.33157	2.42345	PF4
												positive regulation of JNK cascade (GO:0046330)	1/73	0.353663	0.459227	0	0	2.33157	2.42345	RIPK1
												positive regulation of synaptic transmission (GO:0050806)	1/73	0.353663	0.459227	0	0	2.33157	2.42345	CLSTN3
												negative regulation of protein binding (GO:0032091)	1/74	0.357523	0.462966	0	0	2.29951	2.36517	CTNNBIP1
												regulation of stress fiber assembly (GO:0051492)	1/74	0.357523	0.462966	0	0	2.29951	2.36517	FERMT2
												integrin-mediated signaling pathway (GO:0007229)	1/75	0.36136	0.467293	0	0	2.26832	2.30888	FERMT2
												positive regulation of protein modification process (GO:0031401)	2/214	0.364491	0.469652	0	0	1.58595	1.60063	RIPK1;GAS6
												actomyosin structure organization (GO:0031032)	1/76	0.365174	0.469652	0	0	2.23797	2.25448	FRMD5
												cell morphogenesis involved in neuron differentiation (GO:0048667)	1/76	0.365174	0.469652	0	0	2.23797	2.25448	AFG3L2
												regulation of epithelial to mesenchymal transition (GO:0010717)	1/76	0.365174	0.469652	0	0	2.23797	2.25448	FERMT2
												extracellular structure organization (GO:0043062)	2/216	0.368765	0.471956	0	0	1.57097	1.56719	LAMB2;ITGAL
												purine ribonucleotide metabolic process (GO:0009150)	1/77	0.368966	0.471956	0	0	2.20841	2.20189	ACBD6
												neutrophil migration (GO:1990266)	1/77	0.368966	0.471956	0	0	2.20841	2.20189	PF4
												regulation of organelle assembly (GO:1902115)	1/77	0.368966	0.471956	0	0	2.20841	2.20189	ATG3
												regulation of cell growth (GO:0001558)	2/217	0.370898	0.473146	0	0	1.56359	1.55081	NET1;SIPA1
												external encapsulating structure organization (GO:0045229)	2/217	0.370898	0.473146	0	0	1.56359	1.55081	LAMB2;ITGAL
												negative regulation of apoptotic signaling pathway (GO:2001234)	1/78	0.372735	0.473569	0	0	2.17962	2.15104	RIPK1
												protein modification process (GO:0036211)	1/78	0.372735	0.473569	0	0	2.17962	2.15104	ATG3
												negative regulation of blood vessel morphogenesis (GO:2000181)	1/78	0.372735	0.473569	0	0	2.17962	2.15104	PF4
												cellular response to lipid (GO:0071396)	2/219	0.375156	0.476004	0	0	1.54902	1.51868	GNAI1;PF4
												axon development (GO:0061564)	1/79	0.376482	0.476705	0	0	2.15156	2.10183	AFG3L2
												protein transport (GO:0015031)	3/369	0.376718	0.476705	0	0	1.37896	1.34622	SCG5;TMED2;RAB6A
												negative regulation of cell cycle (GO:0045786)	1/80	0.380207	0.478553	0	0	2.12422	2.05421	SIPA1
												negative regulation of cellular component organization (GO:0051129)	1/80	0.380207	0.478553	0	0	2.12422	2.05421	PACSIN3
												regulation of fat cell differentiation (GO:0045598)	1/80	0.380207	0.478553	0	0	2.12422	2.05421	FERMT2
												glycerophospholipid metabolic process (GO:0006650)	1/80	0.380207	0.478553	0	0	2.12422	2.05421	PGP
												protein ubiquitination (GO:0016567)	4/525	0.380892	0.478778	0	0	1.2925	1.24757	ATG3;TRIM27;RNF166;TRIM55
												activation of cysteine-type endopeptidase activity involved in apoptotic process (GO:0006919)	1/81	0.383909	0.48065	0	0	2.09756	2.0081	RIPK1
												negative regulation of protein modification process (GO:0031400)	1/81	0.383909	0.48065	0	0	2.09756	2.0081	CRTAP
												regulation of interleukin-8 production (GO:0032677)	1/81	0.383909	0.48065	0	0	2.09756	2.0081	RIPK1
												negative regulation of transcription by RNA polymerase II (GO:0000122)	5/684	0.385036	0.481423	0	0	1.24034	1.18381	C1QBP;TRIM27;DUSP26;NR2F6;E2F8
												regulation of cyclin-dependent protein serine/threonine kinase activity (GO:0000079)	1/82	0.38759	0.483335	0	0	2.07156	1.96344	CDC25C
												regulation of gene expression, epigenetic (GO:0040029)	1/82	0.38759	0.483335	0	0	2.07156	1.96344	TRIM27
												regulation of interleukin-1 beta production (GO:0032651)	1/83	0.391249	0.485972	0	0	2.0462	1.92018	PANX1
												positive regulation of plasma membrane bounded cell projection assembly (GO:0120034)	1/83	0.391249	0.485972	0	0	2.0462	1.92018	AKIRIN1
												long-chain fatty acid metabolic process (GO:0001676)	1/83	0.391249	0.485972	0	0	2.0462	1.92018	ELOVL6
												regulation of cytokinesis (GO:0032465)	1/84	0.394886	0.489845	0	0	2.02144	1.87824	E2F8
												negative regulation of programmed cell death (GO:0043069)	3/381	0.396056	0.490652	0	0	1.33436	1.23588	RIPK1;GAS6;TXNDC5
												negative regulation of defense response (GO:0031348)	1/85	0.398501	0.492389	0	0	1.99728	1.83758	C1QBP
												regulation of cell cycle G2/M phase transition (GO:1902749)	1/85	0.398501	0.492389	0	0	1.99728	1.83758	HMMR
												regulation of neuron death (GO:1901214)	1/86	0.402096	0.494887	0	0	1.97368	1.79815	DDIT4
												regulation of Ras protein signal transduction (GO:0046578)	1/86	0.402096	0.494887	0	0	1.97368	1.79815	RASAL3
												response to interleukin-1 (GO:0070555)	1/86	0.402096	0.494887	0	0	1.97368	1.79815	YTHDC2
												negative regulation of angiogenesis (GO:0016525)	1/87	0.405668	0.497339	0	0	1.95063	1.7599	PF4
												protein targeting to membrane (GO:0006612)	1/87	0.405668	0.497339	0	0	1.95063	1.7599	ATG3
												sodium ion transmembrane transport (GO:0035725)	1/87	0.405668	0.497339	0	0	1.95063	1.7599	SLC6A11
												negative regulation of binding (GO:0051100)	1/88	0.40922	0.500394	0	0	1.92811	1.72277	CTNNBIP1
												metal ion transport (GO:0030001)	1/88	0.40922	0.500394	0	0	1.92811	1.72277	PANX1
												regulation of cysteine-type endopeptidase activity involved in apoptotic process (GO:0043281)	1/89	0.412751	0.500819	0	0	1.90611	1.68673	GAS6
												collagen fibril organization (GO:0030199)	1/89	0.412751	0.500819	0	0	1.90611	1.68673	CRTAP
												positive regulation of inflammatory response (GO:0050729)	1/89	0.412751	0.500819	0	0	1.90611	1.68673	RIPK1
												transforming growth factor beta receptor signaling pathway (GO:0007179)	1/89	0.412751	0.500819	0	0	1.90611	1.68673	FERMT2
												mitochondrial translational elongation (GO:0070125)	1/89	0.412751	0.500819	0	0	1.90611	1.68673	MRPS30
												mitochondrial translational termination (GO:0070126)	1/89	0.412751	0.500819	0	0	1.90611	1.68673	MRPS30
												regulation of mRNA splicing, via spliceosome (GO:0048024)	1/90	0.416261	0.503137	0	0	1.88459	1.65174	C1QBP
												positive regulation of autophagy (GO:0010508)	1/90	0.416261	0.503137	0	0	1.88459	1.65174	TRIM27
												sodium ion transport (GO:0006814)	1/90	0.416261	0.503137	0	0	1.88459	1.65174	SLC6A11
												toll-like receptor signaling pathway (GO:0002224)	1/91	0.41975	0.506705	0	0	1.86356	1.61775	RIPK1
												regulation of lipid metabolic process (GO:0019216)	1/92	0.423218	0.509589	0	0	1.84299	1.58473	ELOVL6
												Wnt signaling pathway (GO:0016055)	1/92	0.423218	0.509589	0	0	1.84299	1.58473	FERMT2
												positive regulation of peptidyl-serine phosphorylation (GO:0033138)	1/93	0.426666	0.513086	0	0	1.82286	1.55263	GAS6
												negative regulation of cell death (GO:0060548)	1/94	0.430093	0.515893	0	0	1.80317	1.52143	FERMT2
												negative regulation of MAPK cascade (GO:0043409)	1/94	0.430093	0.515893	0	0	1.80317	1.52143	DUSP26
												positive regulation of DNA-binding transcription factor activity (GO:0051091)	2/246	0.431382	0.516783	0	0	1.37572	1.15665	RIPK1;TRIM27
												cellular transition metal ion homeostasis (GO:0046916)	1/96	0.436886	0.522052	0	0	1.76503	1.46159	ISCU
												translational termination (GO:0006415)	1/96	0.436886	0.522052	0	0	1.76503	1.46159	MRPS30
												glycosaminoglycan biosynthetic process (GO:0006024)	1/97	0.440253	0.525059	0	0	1.74656	1.43288	B3GALT6
												protein modification by small protein conjugation (GO:0032446)	3/409	0.440515	0.525059	0	0	1.24055	1.01702	ATG3;TRIM27;TRIM55
												RNA splicing, via transesterification reactions with bulged adenosine as nucleophile (GO:0000377)	2/251	0.441508	0.525579	0	0	1.34775	1.10186	RALY;ELAVL2
												positive regulation of defense response (GO:0031349)	1/98	0.4436	0.527403	0	0	1.72846	1.40495	RIPK1
												positive regulation of phosphorylation (GO:0042327)	2/253	0.445532	0.529034	0	0	1.33687	1.08085	RIPK1;GAS6
												organic acid transport (GO:0015849)	1/100	0.450234	0.533276	0	0	1.69337	1.35129	SLC10A6
												positive regulation of translation (GO:0045727)	1/100	0.450234	0.533276	0	0	1.69337	1.35129	C1QBP
												regulation of apoptotic process (GO:0042981)	5/742	0.453384	0.534999	0	0	1.13928	0.901188	NET1;C1QBP;RIPK1;GAS6;TXNDC5
												epithelial cell differentiation (GO:0030855)	1/101	0.453521	0.534999	0	0	1.67636	1.32552	E2F8
												positive regulation of cell cycle process (GO:0090068)	1/101	0.453521	0.534999	0	0	1.67636	1.32552	E2F8
												protein O-linked glycosylation (GO:0006493)	1/102	0.45679	0.534999	0	0	1.65967	1.30041	CRPPA
												regulation of cell death (GO:0010941)	1/102	0.45679	0.534999	0	0	1.65967	1.30041	FERMT2
												cell junction assembly (GO:0034329)	1/102	0.45679	0.534999	0	0	1.65967	1.30041	FERMT2
												regulation of protein catabolic process (GO:0042176)	1/102	0.45679	0.534999	0	0	1.65967	1.30041	TIPARP
												intrinsic apoptotic signaling pathway (GO:0097193)	1/102	0.45679	0.534999	0	0	1.65967	1.30041	C1QBP
												mitotic sister chromatid segregation (GO:0000070)	1/102	0.45679	0.534999	0	0	1.65967	1.30041	RRS1
												translational elongation (GO:0006414)	1/104	0.463268	0.541914	0	0	1.62728	1.25211	MRPS30
												activation of GTPase activity (GO:0090630)	1/105	0.466478	0.543648	0	0	1.61155	1.22888	SIPA1
												regulation of JNK cascade (GO:0046328)	1/105	0.466478	0.543648	0	0	1.61155	1.22888	RIPK1
												mitochondrial translation (GO:0032543)	1/105	0.466478	0.543648	0	0	1.61155	1.22888	MRPS30
												regulation of cell cycle process (GO:0010564)	1/106	0.469669	0.544678	0	0	1.59613	1.20624	CDC25C
												chromosome organization (GO:0051276)	1/106	0.469669	0.544678	0	0	1.59613	1.20624	CENPH
												peptidyl-lysine modification (GO:0018205)	1/106	0.469669	0.544678	0	0	1.59613	1.20624	LIPT2
												protein localization to nucleus (GO:0034504)	1/106	0.469669	0.544678	0	0	1.59613	1.20624	RRS1
												protein deubiquitination (GO:0016579)	2/267	0.473238	0.548143	0	0	1.26534	0.946676	RNF128;RIPK1
												positive regulation of cell migration (GO:0030335)	2/269	0.477129	0.551973	0	0	1.25574	0.929206	C1QBP;FERMT2
												regulation of interleukin-6 production (GO:0032675)	1/110	0.482246	0.557209	0	0	1.53724	1.12111	GAS6
												regulation of Wnt signaling pathway (GO:0030111)	1/111	0.485343	0.559709	0	0	1.52319	1.10111	CTNNBIP1
												positive regulation of MAPK cascade (GO:0043410)	2/274	0.48678	0.559709	0	0	1.23234	0.887214	GAS6;FERMT2
												inorganic cation transmembrane transport (GO:0098662)	2/274	0.48678	0.559709	0	0	1.23234	0.887214	SLC6A11;GAS6
												mRNA splicing, via spliceosome (GO:0000398)	2/274	0.48678	0.559709	0	0	1.23234	0.887214	RALY;ELAVL2
												protein-containing complex subunit organization (GO:0043933)	1/112	0.488423	0.560914	0	0	1.50939	1.08159	AFG3L2
												protein modification by small protein removal (GO:0070646)	2/276	0.49061	0.562741	0	0	1.22322	0.871062	RNF128;RIPK1
												activation of protein kinase activity (GO:0032147)	1/114	0.494526	0.56449	0	0	1.48253	1.04393	GAS6
												negative regulation of cell motility (GO:2000146)	1/114	0.494526	0.56449	0	0	1.48253	1.04393	FRMD5
												cellular response to transforming growth factor beta stimulus (GO:0071560)	1/114	0.494526	0.56449	0	0	1.48253	1.04393	FERMT2
												positive regulation of kinase activity (GO:0033674)	1/114	0.494526	0.56449	0	0	1.48253	1.04393	GAS6
												cellular response to molecule of bacterial origin (GO:0071219)	1/115	0.497551	0.566339	0	0	1.46945	1.02576	PF4
												positive regulation of protein metabolic process (GO:0051247)	1/115	0.497551	0.566339	0	0	1.46945	1.02576	TIPARP
												negative regulation of transcription, DNA-templated (GO:0045892)	6/948	0.497946	0.566339	0	0	1.06753	0.744347	C1QBP;TRIM27;DUSP26;GAS6;NR2F6;E2F8
												ion transport (GO:0006811)	1/116	0.500558	0.567941	0	0	1.4566	1.00801	PANX1
												tumor necrosis factor-mediated signaling pathway (GO:0033209)	1/116	0.500558	0.567941	0	0	1.4566	1.00801	RIPK1
												adenylate cyclase-activating G protein-coupled receptor signaling pathway (GO:0007189)	1/118	0.506518	0.571954	0	0	1.43155	0.973734	PF4
												negative regulation of response to external stimulus (GO:0032102)	1/118	0.506518	0.571954	0	0	1.43155	0.973734	C1QBP
												regulation of protein binding (GO:0043393)	1/118	0.506518	0.571954	0	0	1.43155	0.973734	CTNNBIP1
												positive regulation of protein-containing complex assembly (GO:0031334)	1/118	0.506518	0.571954	0	0	1.43155	0.973734	FERMT2
												positive regulation of cysteine-type endopeptidase activity involved in apoptotic process (GO:0043280)	1/119	0.509472	0.574602	0	0	1.41935	0.95718	RIPK1
												proteolysis (GO:0006508)	2/287	0.511355	0.575335	0	0	1.17535	0.788297	AFG3L2;CPXM1
												cellular response to lipopolysaccharide (GO:0071222)	1/120	0.512408	0.575335	0	0	1.40735	0.941001	PF4
												macroautophagy (GO:0016236)	1/120	0.512408	0.575335	0	0	1.40735	0.941001	ATG3
												positive regulation of cellular process (GO:0048522)	4/625	0.51256	0.575335	0	0	1.07876	0.72098	FRMD5;C1QBP;DUSP26;GAS6
												regulation of anatomical structure morphogenesis (GO:0022603)	1/123	0.521112	0.583547	0	0	1.37253	0.894604	FERMT2
												cellular response to organic substance (GO:0071310)	1/123	0.521112	0.583547	0	0	1.37253	0.894604	TIPARP
												defense response to symbiont (GO:0140546)	1/124	0.523979	0.586062	0	0	1.36131	0.879816	DDIT4
												protein targeting (GO:0006605)	1/125	0.526829	0.587163	0	0	1.35026	0.865353	ATG3
												cellular response to oxidative stress (GO:0034599)	1/125	0.526829	0.587163	0	0	1.35026	0.865353	ERCC6L2
												regulation of phosphorylation (GO:0042325)	1/125	0.526829	0.587163	0	0	1.35026	0.865353	SOCS1
												negative regulation of cell growth (GO:0030308)	1/126	0.529662	0.588237	0	0	1.33939	0.851203	SIPA1
												negative regulation of growth (GO:0045926)	1/126	0.529662	0.588237	0	0	1.33939	0.851203	SIPA1
												phosphatidylinositol biosynthetic process (GO:0006661)	1/126	0.529662	0.588237	0	0	1.33939	0.851203	SOCS1
												DNA repair (GO:0006281)	2/298	0.531545	0.589634	0	0	1.13103	0.714778	NEIL3;ERCC6L2
												mRNA processing (GO:0006397)	2/300	0.535155	0.592383	0	0	1.12333	0.702304	RALY;ELAVL2
												microtubule cytoskeleton organization involved in mitosis (GO:1902850)	1/128	0.535278	0.592383	0	0	1.31816	0.823811	CENPH
												MAPK cascade (GO:0000165)	2/303	0.540535	0.596426	0	0	1.11196	0.684075	MAP2K2;RASAL3
												G2/M transition of mitotic cell cycle (GO:0000086)	1/130	0.540827	0.596426	0	0	1.2976	0.797574	CDC25C
												Golgi organization (GO:0007030)	1/130	0.540827	0.596426	0	0	1.2976	0.797574	TMED2
												cell cycle G2/M phase transition (GO:0044839)	1/131	0.543577	0.59876	0	0	1.28755	0.784868	CDC25C
												regulation of cell motility (GO:2000145)	1/133	0.549028	0.601954	0	0	1.26791	0.760247	FRMD5
												defense response to virus (GO:0051607)	1/133	0.549028	0.601954	0	0	1.26791	0.760247	DDIT4
												RNA metabolic process (GO:0016070)	1/133	0.549028	0.601954	0	0	1.26791	0.760247	NOL9
												transmembrane receptor protein serine/threonine kinase signaling pathway (GO:0007178)	1/133	0.549028	0.601954	0	0	1.26791	0.760247	FERMT2
												positive regulation of peptidyl-tyrosine phosphorylation (GO:0050731)	1/134	0.55173	0.604214	0	0	1.25832	0.748317	GAS6
												ribonucleoprotein complex assembly (GO:0022618)	1/136	0.557084	0.609371	0	0	1.23955	0.725184	RRS1
												protein polyubiquitination (GO:0000209)	2/314	0.559896	0.611738	0	0	1.07216	0.621856	TRIM27;RNF166
												positive regulation of response to external stimulus (GO:0032103)	1/139	0.564997	0.616598	0	0	1.21242	0.692211	RIPK1
												neuron projection morphogenesis (GO:0048812)	1/140	0.567603	0.618013	0	0	1.20363	0.681657	AFG3L2
												transcription initiation from RNA polymerase II promoter (GO:0006367)	1/140	0.567603	0.618013	0	0	1.20363	0.681657	NR2F6
												regulation of small GTPase mediated signal transduction (GO:0051056)	1/141	0.570194	0.619424	0	0	1.19498	0.671311	NET1
												transcription by RNA polymerase II (GO:0006366)	2/320	0.570212	0.619424	0	0	1.0516	0.590736	CEBPD;NR2F6
												cellular response to oxygen-containing compound (GO:1901701)	2/323	0.575304	0.622834	0	0	1.04162	0.575864	ERCC6L2;PF4
												receptor-mediated endocytosis (GO:0006898)	1/143	0.57533	0.622834	0	0	1.17803	0.651226	LDLR
												nitrogen compound transport (GO:0071705)	1/143	0.57533	0.622834	0	0	1.17803	0.651226	CERT1
												positive regulation of intracellular protein transport (GO:0090316)	1/148	0.587904	0.635718	0	0	1.13767	0.604319	GAS6
												positive regulation of cytokine production (GO:0001819)	2/335	0.595239	0.642913	0	0	1.00347	0.520589	RIPK1;TRIM27
												actin filament organization (GO:0007015)	1/152	0.597698	0.64483	0	0	1.10731	0.569898	SHROOM2
												regulation of cell differentiation (GO:0045595)	1/156	0.60726	0.653653	0	0	1.07851	0.53796	CEBPD
												regulation of signal transduction by p53 class mediator (GO:1901796)	1/156	0.60726	0.653653	0	0	1.07851	0.53796	RRS1
												mitotic spindle organization (GO:0007052)	1/157	0.609615	0.65544	0	0	1.07154	0.530337	CENPH
												post-translational protein modification (GO:0043687)	2/345	0.611317	0.656523	0	0	0.973711	0.479201	LAMB2;GAS6
												response to lipopolysaccharide (GO:0032496)	1/159	0.614284	0.658959	0	0	1.05787	0.5155	PF4
												rRNA metabolic process (GO:0016072)	1/162	0.621183	0.665603	0	0	1.038	0.494225	NOL9
												ubiquitin-dependent protein catabolic process (GO:0006511)	2/354	0.625372	0.668921	0	0	0.948378	0.445176	RNF128;RNF166
												regulation of gene expression (GO:0010468)	6/1079	0.625697	0.668921	0	0	0.930713	0.436402	MAP2K2;TIPARP;TRIM27;GAS6;ELAVL2;PF4
												regulation of MAPK cascade (GO:0043408)	1/166	0.630191	0.672964	0	0	1.01263	0.467566	MAP2K2
												positive regulation of transcription by RNA polymerase II (GO:0045944)	5/908	0.632987	0.675187	0	0	0.921781	0.421535	AKIRIN1;CKAP2;RIPK1;E2F8;PF4
												DNA-templated transcription, initiation (GO:0006352)	1/168	0.634616	0.676159	0	0	1.00041	0.45492	NR2F6
												peptidyl-serine modification (GO:0018209)	1/169	0.636808	0.67773	0	0	0.994401	0.44876	GAS6
												cell-cell adhesion via plasma-membrane adhesion molecules (GO:0098742)	1/170	0.638987	0.679284	0	0	0.988467	0.442705	ITGAL
												rRNA processing (GO:0006364)	1/173	0.645448	0.68538	0	0	0.971078	0.425148	NOL9
												cation transport (GO:0006812)	1/174	0.647576	0.686096	0	0	0.965416	0.419491	PANX1
												neuron differentiation (GO:0030182)	1/174	0.647576	0.686096	0	0	0.965416	0.419491	DDIT4
												mitochondrion organization (GO:0007005)	1/175	0.649691	0.687566	0	0	0.959819	0.413929	AFG3L2
												positive regulation of protein phosphorylation (GO:0001934)	2/371	0.650853	0.688023	0	0	0.903898	0.388199	RIPK1;GAS6
												positive regulation of developmental process (GO:0051094)	1/177	0.653884	0.690455	0	0	0.948815	0.40308	C1QBP
												regulation of mitotic cell cycle (GO:0007346)	1/178	0.655962	0.691735	0	0	0.943407	0.39779	CDC25C
												protein stabilization (GO:0050821)	1/179	0.658028	0.691735	0	0	0.938059	0.392586	CRTAP
												regulation of immune response (GO:0050776)	1/179	0.658028	0.691735	0	0	0.938059	0.392586	ITGAL
												RNA processing (GO:0006396)	1/179	0.658028	0.691735	0	0	0.938059	0.392586	NOL9
												positive regulation of cellular biosynthetic process (GO:0031328)	1/180	0.660081	0.693121	0	0	0.932772	0.387467	LDLR
												positive regulation of macromolecule metabolic process (GO:0010604)	2/384	0.669404	0.702131	0	0	0.872556	0.350215	GAS6;PF4
												regulation of mitotic cell cycle phase transition (GO:1901990)	1/188	0.676071	0.708337	0	0	0.892504	0.349377	HMMR
												negative regulation of cell differentiation (GO:0045596)	1/191	0.681874	0.712834	0	0	0.878278	0.336302	FERMT2
												negative regulation of Wnt signaling pathway (GO:0030178)	1/191	0.681874	0.712834	0	0	0.878278	0.336302	CTNNBIP1
												cellular response to tumor necrosis factor (GO:0071356)	1/194	0.687573	0.717203	0	0	0.864495	0.323829	RIPK1
												regulation of programmed cell death (GO:0043067)	1/194	0.687573	0.717203	0	0	0.864495	0.323829	RIPK1
												ncRNA processing (GO:0034470)	1/201	0.70048	0.72986	0	0	0.833941	0.296874	NOL9
												regulation of cell migration (GO:0030334)	2/408	0.701573	0.730124	0	0	0.819965	0.290621	FRMD5;FERMT2
												generation of neurons (GO:0048699)	1/202	0.702281	0.730124	0	0	0.82975	0.293252	DDIT4
												regulation of angiogenesis (GO:0045765)	1/203	0.70407	0.731179	0	0	0.8256	0.289684	PF4
												regulation of inflammatory response (GO:0050727)	1/206	0.709375	0.735879	0	0	0.813394	0.279296	RIPK1
												positive regulation of transcription, DNA-templated (GO:0045893)	6/1183	0.712845	0.738667	0	0	0.843783	0.285613	AKIRIN1;MAP2K2;CKAP2;RIPK1;E2F8;PF4
												mitotic cell cycle phase transition (GO:0044772)	1/209	0.714585	0.739658	0	0	0.80154	0.26936	CDC25C
												phosphate-containing compound metabolic process (GO:0006796)	1/212	0.719703	0.74414	0	0	0.790023	0.259852	PGP
												organelle assembly (GO:0070925)	2/425	0.72277	0.745981	0	0	0.786325	0.255292	ATG3;WDR90
												negative regulation of multicellular organismal process (GO:0051241)	1/214	0.723064	0.745981	0	0	0.782526	0.25374	GAS6
												regulation of nucleic acid-templated transcription (GO:1903506)	2/430	0.72876	0.751037	0	0	0.776939	0.245832	RALY;ELAVL2
												positive regulation of cell motility (GO:2000147)	1/221	0.734517	0.75532	0	0	0.757357	0.233677	FERMT2
												transcription, DNA-templated (GO:0006351)	1/221	0.734517	0.75532	0	0	0.757357	0.233677	CEBPD
												cellular protein modification process (GO:0006464)	5/1025	0.735887	0.755906	0	0	0.811017	0.248721	ATG3;TIPARP;LAMB2;DUSP26;GAS6
												cilium organization (GO:0044782)	1/228	0.745499	0.764947	0	0	0.733742	0.215501	WDR90
												regulation of autophagy (GO:0010506)	1/231	0.750067	0.768799	0	0	0.72406	0.208234	TRIM27
												axonogenesis (GO:0007409)	1/240	0.763289	0.781502	0	0	0.696475	0.188131	AFG3L2
												anterograde trans-synaptic signaling (GO:0098916)	1/244	0.76894	0.786435	0	0	0.684871	0.179945	SYN1
												protein phosphorylation (GO:0006468)	2/496	0.798097	0.815372	0	0	0.670854	0.151295	RIPK1;GAS6
												DNA metabolic process (GO:0006259)	1/277	0.810736	0.827389	0	0	0.601971	0.126301	NEIL3
												plasma membrane bounded cell projection assembly (GO:0120031)	1/278	0.811878	0.82766	0	0	0.599767	0.124995	WDR90
												regulation of cell cycle (GO:0051726)	1/296	0.831303	0.846548	0	0	0.562654	0.103957	SIPA1
												innate immune response (GO:0045087)	1/302	0.837325	0.851762	0	0	0.55127	0.0978741	TRIM27
												chemical synaptic transmission (GO:0007268)	1/306	0.841221	0.854803	0	0	0.543929	0.0940459	SYN1
												cilium assembly (GO:0060271)	1/314	0.848737	0.861514	0	0	0.52981	0.086892	WDR90
												negative regulation of cellular process (GO:0048523)	2/566	0.854176	0.866103	0	0	0.58547	0.092281	FERMT2;SIPA1
												regulation of transcription by RNA polymerase II (GO:0006357)	10/2206	0.858158	0.869207	0	0	0.738833	0.113017	AKIRIN1;CEBPD;C1QBP;CKAP2;RIPK1;TRIM27;DUSP26;NR2F6;E2F8;PF4
												gene expression (GO:0010467)	1/356	0.882774	0.893182	0	0	0.466126	0.0581192	NOL9
												negative regulation of cell population proliferation (GO:0008285)	1/379	0.898072	0.907687	0	0	0.437248	0.0470065	CTNNBIP1
												phosphorylation (GO:0016310)	1/400	0.910301	0.919064	0	0	0.413789	0.0388877	GAS6
												transmembrane receptor protein tyrosine kinase signaling pathway (GO:0007169)	1/404	0.91246	0.920259	0	0	0.409598	0.0375236	DDIT4
												nervous system development (GO:0007399)	1/447	0.93265	0.939618	0	0	0.36929	0.0257488	ALDH5A1
												negative regulation of nucleic acid-templated transcription (GO:1903507)	1/464	0.939292	0.9453	0	0	0.35542	0.0222597	GAS6
												regulation of cellular macromolecule biosynthetic process (GO:2000112)	1/468	0.940757	0.945767	0	0	0.352303	0.0215151	ELAVL2
												positive regulation of cell population proliferation (GO:0008284)	1/474	0.942891	0.946903	0	0	0.347726	0.0204481	GAS6
												positive regulation of nucleic acid-templated transcription (GO:1903508)	1/511	0.95446	0.957503	0	0	0.321884	0.0150028	MAP2K2
												negative regulation of cellular macromolecule biosynthetic process (GO:2000113)	1/547	0.963478	0.965524	0	0	0.300102	0.0111654	GAS6
												regulation of cell population proliferation (GO:0042127)	1/764	0.990426	0.991476	0	0	0.212342	0.00204285	PF4
												regulation of transcription, DNA-templated (GO:0006355)	6/2244	0.994029	0.994029	0	0	0.418586	0.00250706	MAP2K2;CEBPD;GAS6;ELAVL2;NR2F6;E2F8

## Sheet: TableS6
Supplementary table 6: Genes belonging to the purple module identified in WGCNA. (related to Fig 1E, SupFig 2G)
	ensembl	entrez
1	ENSMUSG00000000049	Apoh
2	ENSMUSG00000000439	Mkrn2
3	ENSMUSG00000000441	Raf1
4	ENSMUSG00000001052	Sec24b
5	ENSMUSG00000001441	Npepps
6	ENSMUSG00000001751	Naglu
7	ENSMUSG00000001763	Tspan33
8	ENSMUSG00000002111	Spi1
9	ENSMUSG00000002393	Nr2f6
10	ENSMUSG00000002396	Ocel1
11	ENSMUSG00000002981	Clptm1
12	ENSMUSG00000002984	Tomm40
13	ENSMUSG00000003235	Eif2b5
14	ENSMUSG00000003269	Cyth2
15	ENSMUSG00000004567	Mcoln1
16	ENSMUSG00000004633	Chn2
17	ENSMUSG00000004996	Mri1
18	ENSMUSG00000005299	Letm1
19	ENSMUSG00000005312	Ubqln1
20	ENSMUSG00000005506	Celf1
21	ENSMUSG00000005774	Rfx5
22	ENSMUSG00000005973	Rcn1
23	ENSMUSG00000006442	Srm
24	ENSMUSG00000006494	Pdk1
25	ENSMUSG00000006931	P3h4
26	ENSMUSG00000007570	Fance
27	ENSMUSG00000008140	Emc10
28	ENSMUSG00000008859	Rala
29	ENSMUSG00000009647	Mcu
30	ENSMUSG00000010054	Tusc2
31	ENSMUSG00000010517	Faf1
32	ENSMUSG00000011158	Brf1
33	ENSMUSG00000011884	Gltp
34	ENSMUSG00000012429	Mplkip
35	ENSMUSG00000014470	Rnf166
36	ENSMUSG00000014771	Pdcd2
37	ENSMUSG00000015087	Rabl6
38	ENSMUSG00000015342	Xk
39	ENSMUSG00000015869	Prpsap1
40	ENSMUSG00000015994	Fnta
41	ENSMUSG00000016946	Kctd5
42	ENSMUSG00000017417	Plxdc1
43	ENSMUSG00000017831	Rab5a
44	ENSMUSG00000018326	Ywhab
45	ENSMUSG00000018398	Septin8
46	ENSMUSG00000018446	C1qbp
47	ENSMUSG00000018661	Cog1
48	ENSMUSG00000018672	Copz2
49	ENSMUSG00000018677	Slc25a39
50	ENSMUSG00000018965	Ywhah
51	ENSMUSG00000019158	Tmem160
52	ENSMUSG00000019297	Nop9
53	ENSMUSG00000019370	Calm3
54	ENSMUSG00000019774	Mtrf1l
55	ENSMUSG00000019838	Slc16a10
56	ENSMUSG00000019857	Asf1a
57	ENSMUSG00000019927	Ube2d1
58	ENSMUSG00000020003	Pex7
59	ENSMUSG00000020024	Cep83
60	ENSMUSG00000020029	Nudt4
61	ENSMUSG00000020038	Cry1
62	ENSMUSG00000020087	Tysnd1
63	ENSMUSG00000020114	Cand1
64	ENSMUSG00000020134	Peli1
65	ENSMUSG00000020189	Osbpl8
66	ENSMUSG00000020235	Fzr1
67	ENSMUSG00000020253	Ppm1m
68	ENSMUSG00000020257	Wdr82
69	ENSMUSG00000020262	Adarb1
70	ENSMUSG00000020271	Fbxw11
71	ENSMUSG00000020361	Hspa4
72	ENSMUSG00000020376	Rnf130
73	ENSMUSG00000020440	Arf5
74	ENSMUSG00000020482	Ccdc117
75	ENSMUSG00000020496	Rnf187
76	ENSMUSG00000020525	Ppm1d
77	ENSMUSG00000020544	Cox11
78	ENSMUSG00000020549	Elac2
79	ENSMUSG00000020640	Itsn2
80	ENSMUSG00000020817	Rabep1
81	ENSMUSG00000020868	Xylt2
82	ENSMUSG00000020883	Fbxl20
83	ENSMUSG00000020973	Dnaaf2
84	ENSMUSG00000020978	Klhdc2
85	ENSMUSG00000020993	Trappc6b
86	ENSMUSG00000021051	Ppp2r5e
87	ENSMUSG00000021065	Fut8
88	ENSMUSG00000021087	Rtn1
89	ENSMUSG00000021108	Prkch
90	ENSMUSG00000021282	Eif5
91	ENSMUSG00000021326	Trim27
92	ENSMUSG00000021339	Mrs2
93	ENSMUSG00000021377	Dek
94	ENSMUSG00000021400	Wrnip1
95	ENSMUSG00000021482	Prxl2c
96	ENSMUSG00000021550	2210016F16Rik
97	ENSMUSG00000021595	Nsun2
98	ENSMUSG00000021629	Slc30a5
99	ENSMUSG00000021669	Cert1
100	ENSMUSG00000021731	Mrps30
101	ENSMUSG00000021775	Nr1d2
102	ENSMUSG00000021794	Glud1
103	ENSMUSG00000021868	Ppif
104	ENSMUSG00000021973	Micu2
105	ENSMUSG00000021993	Mipep
106	ENSMUSG00000022125	Cln5
107	ENSMUSG00000022131	Gpr180
108	ENSMUSG00000022136	Dnajc3
109	ENSMUSG00000022175	Lrp10
110	ENSMUSG00000022178	Ajuba
111	ENSMUSG00000022184	Fbxo4
112	ENSMUSG00000022378	Cyrib
113	ENSMUSG00000022498	Txndc11
114	ENSMUSG00000022663	Atg3
115	ENSMUSG00000022807	Osbpl11
116	ENSMUSG00000022841	Ap2m1
117	ENSMUSG00000022844	Pdia5
118	ENSMUSG00000022892	App
119	ENSMUSG00000022992	Kansl2
120	ENSMUSG00000023075	Akirin1
121	ENSMUSG00000023143	Nagpa
122	ENSMUSG00000023286	Ube2j2
123	ENSMUSG00000024072	Yipf4
124	ENSMUSG00000024091	Vapa
125	ENSMUSG00000024120	Lrpprc
126	ENSMUSG00000024201	Kdm4b
127	ENSMUSG00000024286	Ccny
128	ENSMUSG00000024325	Ring1
129	ENSMUSG00000024425	Ndfip1
130	ENSMUSG00000024480	Ap3s1
131	ENSMUSG00000024505	Dtwd2
132	ENSMUSG00000024524	Gnal
133	ENSMUSG00000024527	Afg3l2
134	ENSMUSG00000024675	Ms4a4c
135	ENSMUSG00000024712	Rfk
136	ENSMUSG00000024790	Sac3d1
137	ENSMUSG00000024845	Tmem134
138	ENSMUSG00000024896	Minpp1
139	ENSMUSG00000024897	Apba1
140	ENSMUSG00000024969	Mark2
141	ENSMUSG00000025050	Pcgf6
142	ENSMUSG00000025078	Nhlrc2
143	ENSMUSG00000025158	Rfng
144	ENSMUSG00000025236	Adpgk
145	ENSMUSG00000025246	Tbl1x
146	ENSMUSG00000025326	Ube3a
147	ENSMUSG00000025423	Pias2
148	ENSMUSG00000025521	Tmem192
149	ENSMUSG00000025702	Marchf8
150	ENSMUSG00000025786	Zdhhc3
151	ENSMUSG00000025809	Itgb1
152	ENSMUSG00000025825	Iscu
153	ENSMUSG00000025858	Get4
154	ENSMUSG00000025870	Arl10
155	ENSMUSG00000025907	Rb1cc1
156	ENSMUSG00000025935	Tram1
157	ENSMUSG00000026150	Mff
158	ENSMUSG00000026309	Ilkap
159	ENSMUSG00000026393	Nek7
160	ENSMUSG00000026470	Stx6
161	ENSMUSG00000026509	Capn2
162	ENSMUSG00000026618	Iars2
163	ENSMUSG00000026740	Dnajc1
164	ENSMUSG00000026927	Entr1
165	ENSMUSG00000026956	Uap1l1
166	ENSMUSG00000026965	Anapc2
167	ENSMUSG00000027099	Mtx2
168	ENSMUSG00000027198	Ext2
169	ENSMUSG00000027236	Eif3j1
170	ENSMUSG00000027465	Tbc1d20
171	ENSMUSG00000027509	Rae1
172	ENSMUSG00000027552	E2f5
173	ENSMUSG00000027593	Raly
174	ENSMUSG00000027602	Map1lc3a
175	ENSMUSG00000027636	Sla2
176	ENSMUSG00000027637	Rab5if
177	ENSMUSG00000027641	Rbl1
178	ENSMUSG00000027784	Ppm1l
179	ENSMUSG00000027947	Il6ra
180	ENSMUSG00000028098	Rnf115
181	ENSMUSG00000028329	Xpa
182	ENSMUSG00000028426	Rad23b
183	ENSMUSG00000028439	Fam219a
184	ENSMUSG00000028641	P3h1
185	ENSMUSG00000028669	Pithd1
186	ENSMUSG00000028790	Khdrbs1
187	ENSMUSG00000028850	Gpatch3
188	ENSMUSG00000028911	Srsf4
189	ENSMUSG00000028945	Rheb
190	ENSMUSG00000028948	Nol9
191	ENSMUSG00000029089	5730480H06Rik
192	ENSMUSG00000029096	Htra3
193	ENSMUSG00000029221	Slc30a9
194	ENSMUSG00000029310	Nudt9
195	ENSMUSG00000029390	Tmed2
196	ENSMUSG00000029392	Rilpl1
197	ENSMUSG00000029416	Slc15a4
198	ENSMUSG00000029458	Brap
199	ENSMUSG00000029501	Ankle2
200	ENSMUSG00000029598	Plbd2
201	ENSMUSG00000029713	Gnb2
202	ENSMUSG00000029725	Ppp1r35
203	ENSMUSG00000029776	Hibadh
204	ENSMUSG00000029777	Gars
205	ENSMUSG00000030101	Sumf1
206	ENSMUSG00000030120	Mlf2
207	ENSMUSG00000030272	Camk1
208	ENSMUSG00000030505	Prmt3
209	ENSMUSG00000030557	Mef2a
210	ENSMUSG00000030590	Fam98c
211	ENSMUSG00000030629	Zfand6
212	ENSMUSG00000030685	Kctd13
213	ENSMUSG00000030697	Ppp4c
214	ENSMUSG00000030704	Rab6a
215	ENSMUSG00000030780	Rusf1
216	ENSMUSG00000030781	Slc5a2
217	ENSMUSG00000030835	Nomo1
218	ENSMUSG00000030876	Mettl9
219	ENSMUSG00000031029	Eif3f
220	ENSMUSG00000031171	Ftsj1
221	ENSMUSG00000031352	Hccs
222	ENSMUSG00000031357	Syap1
223	ENSMUSG00000031438	Rnf128
224	ENSMUSG00000031447	Lamp1
225	ENSMUSG00000031451	Gas6
226	ENSMUSG00000031482	Slc25a15
227	ENSMUSG00000031527	Eri1
228	ENSMUSG00000031575	Ash2l
229	ENSMUSG00000031609	Sap30
230	ENSMUSG00000031703	Itfg1
231	ENSMUSG00000031776	Arl2bp
232	ENSMUSG00000031823	Zdhhc7
233	ENSMUSG00000031858	Mau2
234	ENSMUSG00000031862	Atp13a1
235	ENSMUSG00000031918	Mtmr2
236	ENSMUSG00000031934	Panx1
237	ENSMUSG00000032046	Abhd12
238	ENSMUSG00000032051	Fdx1
239	ENSMUSG00000032199	Polr2m
240	ENSMUSG00000032217	Rnf111
241	ENSMUSG00000032239	Rp9
242	ENSMUSG00000032263	Bckdhb
243	ENSMUSG00000032320	Rcn2
244	ENSMUSG00000032324	Tspan3
245	ENSMUSG00000032328	Tmem30a
246	ENSMUSG00000032393	Dpp8
247	ENSMUSG00000032403	2300009A05Rik
248	ENSMUSG00000032411	Tfdp2
249	ENSMUSG00000032431	Crtap
250	ENSMUSG00000032481	Smarcc1
251	ENSMUSG00000032497	Lrrfip2
252	ENSMUSG00000032557	Uba5
253	ENSMUSG00000032872	Cyb5r4
254	ENSMUSG00000032965	Ift57
255	ENSMUSG00000033055	Ankrd54
256	ENSMUSG00000033161	Atp1a1
257	ENSMUSG00000033278	Ptprm
258	ENSMUSG00000033352	Map2k4
259	ENSMUSG00000033417	Cacul1
260	ENSMUSG00000033444	Specc1l
261	ENSMUSG00000033701	Acbd6
262	ENSMUSG00000033885	Pxk
263	ENSMUSG00000033953	Ppp3r1
264	ENSMUSG00000034118	Tpst1
265	ENSMUSG00000034190	Chmp7
266	ENSMUSG00000034201	Gas2l1
267	ENSMUSG00000034653	Ythdc2
268	ENSMUSG00000034667	Xpot
269	ENSMUSG00000034707	Gns
270	ENSMUSG00000034761	Map4k5
271	ENSMUSG00000034789	Rab24
272	ENSMUSG00000034799	Unc13a
273	ENSMUSG00000034807	Colgalt1
274	ENSMUSG00000034893	Cog3
275	ENSMUSG00000034993	Vat1
276	ENSMUSG00000035027	Map2k2
277	ENSMUSG00000035232	Pdk3
278	ENSMUSG00000035354	Uvrag
279	ENSMUSG00000035376	Hacd2
280	ENSMUSG00000035469	Rcbtb1
281	ENSMUSG00000035585	Tsen34
282	ENSMUSG00000035757	Selenoo
283	ENSMUSG00000035949	Fbxw2
284	ENSMUSG00000035953	Pip4p1
285	ENSMUSG00000035954	Dock4
286	ENSMUSG00000035958	Tdp2
287	ENSMUSG00000036327	Qsox2
288	ENSMUSG00000036339	Tmem260
289	ENSMUSG00000036442	Thap11
290	ENSMUSG00000036894	Rap2b
291	ENSMUSG00000036896	C1qc
292	ENSMUSG00000037096	Gm9762
293	ENSMUSG00000037197	Rbm17
294	ENSMUSG00000037221	Mospd3
295	ENSMUSG00000037260	Hgsnat
296	ENSMUSG00000037300	Ttc13
297	ENSMUSG00000037316	Bag4
298	ENSMUSG00000037343	Taf2
299	ENSMUSG00000037419	Endod1
300	ENSMUSG00000037493	Cib2
301	ENSMUSG00000037499	Nenf
302	ENSMUSG00000037685	Atp8a1
303	ENSMUSG00000038072	Galnt11
304	ENSMUSG00000038212	Mfsd14b
305	ENSMUSG00000038323	1700066M21Rik
306	ENSMUSG00000038398	Upf3a
307	ENSMUSG00000038416	Cdc16
308	ENSMUSG00000038457	Tmem255b
309	ENSMUSG00000038473	Nos1ap
310	ENSMUSG00000038594	Cep85l
311	ENSMUSG00000038622	Med30
312	ENSMUSG00000038696	Mapkap1
313	ENSMUSG00000038822	Hace1
314	ENSMUSG00000038991	Txndc5
315	ENSMUSG00000039244	E130309D02Rik
316	ENSMUSG00000039316	Rftn1
317	ENSMUSG00000039357	Fut11
318	ENSMUSG00000039662	Icmt
319	ENSMUSG00000039725	Trp53rka
320	ENSMUSG00000039988	Ankrd13c
321	ENSMUSG00000040028	Elavl1
322	ENSMUSG00000040102	Klhl42
323	ENSMUSG00000040234	Tm7sf3
324	ENSMUSG00000040345	Arhgap9
325	ENSMUSG00000040699	Limd2
326	ENSMUSG00000040918	Slc19a2
327	ENSMUSG00000040990	Sh3kbp1
328	ENSMUSG00000041135	Ripk2
329	ENSMUSG00000041168	Lonp1
330	ENSMUSG00000041203	Trir
331	ENSMUSG00000041341	Atg2b
332	ENSMUSG00000041629	Fam104a
333	ENSMUSG00000041740	Rnf10
334	ENSMUSG00000042087	4933440N22Rik
335	ENSMUSG00000042167	Tent2
336	ENSMUSG00000042203	Tbc1d22b
337	ENSMUSG00000042207	Kdm5b
338	ENSMUSG00000042208	0610010F05Rik
339	ENSMUSG00000042675	Ypel3
340	ENSMUSG00000042854	Trp53rkb
341	ENSMUSG00000043065	Spice1
342	ENSMUSG00000043445	Pgp
343	ENSMUSG00000043664	Tmem221
344	ENSMUSG00000043831	Lysmd4
345	ENSMUSG00000043998	Mgat2
346	ENSMUSG00000044098	Rsbn1
347	ENSMUSG00000044231	Nhlrc1
348	ENSMUSG00000044788	Fads6
349	ENSMUSG00000045176	Borcs6
350	ENSMUSG00000045503	Sys1
351	ENSMUSG00000045519	Zfp560
352	ENSMUSG00000045665	Mfsd5
353	ENSMUSG00000045767	B230219D22Rik
354	ENSMUSG00000045975	C2cd2
355	ENSMUSG00000046229	Scand1
356	ENSMUSG00000046324	Ermp1
357	ENSMUSG00000046791	Riox1
358	ENSMUSG00000046861	Hectd3
359	ENSMUSG00000047044	D030056L22Rik
360	ENSMUSG00000047264	Zfp358
361	ENSMUSG00000047446	Arl4a
362	ENSMUSG00000047712	Ust
363	ENSMUSG00000047714	Ppp1r2
364	ENSMUSG00000048429	Timm29
365	ENSMUSG00000048578	Mlec
366	ENSMUSG00000048895	Cdk5r1
367	ENSMUSG00000049764	Zfp280b
368	ENSMUSG00000049969	Plekhf2
369	ENSMUSG00000050010	Shisa3
370	ENSMUSG00000050213	Snip1
371	ENSMUSG00000050323	Ndufaf6
372	ENSMUSG00000050796	B3galt6
373	ENSMUSG00000050912	Tmem123
374	ENSMUSG00000050930	Map10
375	ENSMUSG00000050965	Prkca
376	ENSMUSG00000051185	Fam174a
377	ENSMUSG00000051650	B3gnt2
378	ENSMUSG00000052142	Rasal3
379	ENSMUSG00000052155	Acvr2a
380	ENSMUSG00000052253	Zfp622
381	ENSMUSG00000052724	Gm9888
382	ENSMUSG00000053205	Styx
383	ENSMUSG00000053253	Ndfip2
384	ENSMUSG00000053358	Gm9905
385	ENSMUSG00000053442	4930597O21Rik
386	ENSMUSG00000053559	Smagp
387	ENSMUSG00000053706	B430305J03Rik
388	ENSMUSG00000053819	Camk2d
389	ENSMUSG00000054079	Utp18
390	ENSMUSG00000054364	Rhob
391	ENSMUSG00000054455	Vapb
392	ENSMUSG00000054716	Zfp771
393	ENSMUSG00000056069	Otulinl
394	ENSMUSG00000056091	St3gal5
395	ENSMUSG00000056228	Cars2
396	ENSMUSG00000056305	Usp39
397	ENSMUSG00000057234	Mettl15
398	ENSMUSG00000058444	Map2k5
399	ENSMUSG00000058886	Deaf1
400	ENSMUSG00000060002	Chpt1
401	ENSMUSG00000060147	Serpinb6a
402	ENSMUSG00000060475	Wtap
403	ENSMUSG00000060708	Bloc1s4
404	ENSMUSG00000061111	Mcrip1
405	ENSMUSG00000061244	Exoc5
406	ENSMUSG00000061533	Cep128
407	ENSMUSG00000061979	Rcc1l
408	ENSMUSG00000062232	Rapgef2
409	ENSMUSG00000063077	Kif1b
410	ENSMUSG00000063358	Mapk1
411	ENSMUSG00000063714	Sp3os
412	ENSMUSG00000064105	Cnnm2
413	ENSMUSG00000064138	Fam172a
414	ENSMUSG00000066233	Tmem42
415	ENSMUSG00000067389	Gm17080
416	ENSMUSG00000067768	Xlr4b
417	ENSMUSG00000068798	Rap1a
418	ENSMUSG00000068860	Gm128
419	ENSMUSG00000069755	Zfp125
420	ENSMUSG00000070003	Ssbp4
421	ENSMUSG00000070044	Fam149a
422	ENSMUSG00000070520	Nsmce3
423	ENSMUSG00000073481	Mtarc2
424	ENSMUSG00000073684	Faap20
425	ENSMUSG00000074136	4930513N10Rik
426	ENSMUSG00000074210	E130208F15Rik
427	ENSMUSG00000074211	Sdhaf1
428	ENSMUSG00000074682	Zcchc3
429	ENSMUSG00000074916	Chst14
430	ENSMUSG00000075227	Znhit2
431	ENSMUSG00000075467	Dnlz
432	ENSMUSG00000078317	F8a
433	ENSMUSG00000078652	Psme3
434	ENSMUSG00000078676	Casc3
435	ENSMUSG00000079215	Zfp664
436	ENSMUSG00000079557	Marchf2
437	ENSMUSG00000085236	2610206C17Rik
438	ENSMUSG00000085628	Appbp2os
439	ENSMUSG00000085667	Gm12992
440	ENSMUSG00000085767	Gm13563
441	ENSMUSG00000086359	9630013K17Rik
442	ENSMUSG00000086539	Gm16759
443	ENSMUSG00000086826	Gm11739
444	ENSMUSG00000086914	Gm16124
445	ENSMUSG00000087261	Gm15477
446	ENSMUSG00000087660	B230398E01Rik
447	ENSMUSG00000091133	Gm17108
448	ENSMUSG00000092381	Gm20512
449	ENSMUSG00000093803	Ppp2r3d
450	ENSMUSG00000094724	Rnaset2b
451	ENSMUSG00000096210	H1f0
452	ENSMUSG00000097061	9330151L19Rik
453	ENSMUSG00000097100	9230104M06Rik
454	ENSMUSG00000097121	D130020L05Rik
455	ENSMUSG00000097411	B430218F22Rik
456	ENSMUSG00000097509	B230322F03Rik
457	ENSMUSG00000097564	C430014B12Rik
458	ENSMUSG00000097729	2310015A10Rik
459	ENSMUSG00000099098	1110035H17Rik
460	ENSMUSG00000099510	Gm28501
461	ENSMUSG00000101013	A630072M18Rik
462	ENSMUSG00000104970	Gm43137
463	ENSMUSG00000105004	Gm43075
464	ENSMUSG00000105362	Gm43474
465	ENSMUSG00000105941	Gm42809
466	ENSMUSG00000106662	Gm43034
467	ENSMUSG00000106959	Gm42548
468	ENSMUSG00000107002	0610012G03Rik
469	ENSMUSG00000108435	Gm45051
470	ENSMUSG00000108732	2310043P16Rik
471	ENSMUSG00000109754	Gm39214
472	ENSMUSG00000110197	Gm45444
473	ENSMUSG00000110378	Gm45242
474	ENSMUSG00000110945	Gm9856
475	ENSMUSG00000111471	Gm47350
476	ENSMUSG00000112302	Gm48226
477	ENSMUSG00000113068	Gm48133
478	ENSMUSG00000113149	Gm49383
479	ENSMUSG00000113816	Gm47003
480	ENSMUSG00000114025	Gm49331
481	ENSMUSG00000114045	Gm34220
482	ENSMUSG00000114922	Ppifos
483	ENSMUSG00000115767	Gm10366
484	ENSMUSG00000116262	Gm49544
485	ENSMUSG00000116840	Gm21691
486	ENSMUSG00000116908	Gm49599
487	ENSMUSG00000117872	A530088E08Rik
488	ENSMUSG00000118642
489	ENSMUSG00000118663
490	ENSMUSG00000118990	490

## Sheet: TableS7
Supplementary table 7: Gene ontology analysis of purple module genes (adjusted p value<0.05). (related to Fig 1F)
Term	Overlap	P.value	Adjusted.P.value	Old.P.value	Old.Adjusted.P.value	Odds.Ratio	Combined.Score	Genes
ubiquitin-dependent protein catabolic process (GO:0006511)	25/354	2.25544e-06	0.00505219	0	0	3.14833	40.935	FAF1;UBE2D1;RNF115;FZR1;HECTD3;UBQLN1;TBL1X;RNF130;RNF111;NDFIP2;HACE1;NDFIP1;FBXW11;KCTD5;RAD23B;KLHL42;RNF128;PSME3;CDC16;KCTD13;PELI1;NHLRC1;RNF166;ANAPC2;RNF187
protein polyubiquitination (GO:0000209)	21/314	3.2628e-05	0.0335889	0	0	2.94962	30.4705	HACE1;FBXW11;UBE2D1;UBE3A;UBE2J2;FBXW2;KLHL42;FBXL20;NPEPPS;RNF115;FZR1;PSME3;CDC16;FBXO4;PELI1;MARCHF8;NHLRC1;TRIM27;RNF166;ANAPC2;RNF187
proteasome-mediated ubiquitin-dependent protein catabolic process (GO:0043161)	21/321	4.49851e-05	0.0335889	0	0	2.87974	28.8239	HACE1;FBXW11;FAF1;UBE2D1;UBE2J2;KCTD5;RAD23B;KLHL42;FBXL20;FZR1;HECTD3;PSME3;CDC16;FBXO4;KCTD13;PELI1;UBQLN1;NHLRC1;TBL1X;ANAPC2;RNF187
positive regulation of protein modification by small protein conjugation or removal (GO:1903322)	9/77	0.000105484	0.059071	0	0	5.37259	49.1965	NDFIP2;NDFIP1;RIPK2;NSMCE3;FBXO4;CRY1;UBQLN1;UBE2D1;UBE3A
positive regulation by host of viral genome replication (GO:0044829)	3/5	0.00013919	0.0612259	0	0	60.3402	535.801	TBC1D20;VAPA;YTHDC2
positive regulation of protein ubiquitination (GO:0031398)	9/82	0.000172104	0.0612259	0	0	5.00332	43.3658	NDFIP2;NDFIP1;RIPK2;NSMCE3;FBXO4;CRY1;UBQLN1;UBE2D1;UBE3A
protein ubiquitination (GO:0016567)	27/525	0.000241213	0.0612259	0	0	2.23618	18.627	RNF10;MARCHF2;UBE2D1;UBE3A;UBE2J2;FBXL20;NPEPPS;RNF115;CAND1;FBXO4;MARCHF8;TRIM27;RNF111;BRAP;ATG3;HACE1;FBXW11;FBXW2;KLHL42;PSME3;CDC16;PELI1;KCTD13;MKRN2;NHLRC1;RNF166;RNF187
protein insertion into ER membrane (GO:0045048)	6/37	0.0002502	0.0612259	0	0	7.82265	64.8752	APP;TRAM1;VAPA;EMC10;UBE2J2;GET4
endoplasmic reticulum localization (GO:0051643)	3/6	0.00027333	0.0612259	0	0	40.2247	330.037	POLR2M;VAPB;MOSPD3
negative regulation of transporter activity (GO:0032410)	3/6	0.00027333	0.0612259	0	0	40.2247	330.037	NDFIP2;NDFIP1;PPIF
regulation of protein ubiquitination (GO:0031396)	10/109	0.000336441	0.0685117	0	0	4.10232	32.8066	NDFIP2;NDFIP1;RIPK2;NSMCE3;PRMT3;FBXO4;CRY1;UBQLN1;UBE2D1;UBE3A
protein localization to organelle (GO:0033365)	11/142	0.000736963	0.127138	0	0	3.41177	24.609	APP;TRAM1;SYS1;TMEM30A;LAMP1;VAPA;COG3;XPA;UBE2J2;RAB6A;GET4
negative regulation of glial cell apoptotic process (GO:0034351)	3/8	0.000737854	0.127138	0	0	24.1324	174.037	PRKCH;PRKCA;GAS6
protein insertion into membrane (GO:0051205)	5/34	0.00131406	0.189715	0	0	6.95474	46.1422	APP;TRAM1;VAPA;UBE2J2;GET4
modification-dependent protein catabolic process (GO:0019941)	13/201	0.00137073	0.189715	0	0	2.81312	18.5453	NDFIP2;HACE1;NDFIP1;UBE2D1;FZR1;RNF128;CDC16;LONP1;UBQLN1;RNF130;RNF111;RNF166;ANAPC2
mitochondrial calcium ion transmembrane transport (GO:0006851)	4/21	0.00150646	0.189715	0	0	9.47739	61.584	LETM1;AFG3L2;MICU2;MCU
Rap protein signal transduction (GO:0032486)	3/10	0.0015245	0.189715	0	0	17.2356	111.792	RAP1A;RAP2B;RAPGEF2
calcium import into the mitochondrion (GO:0036444)	3/10	0.0015245	0.189715	0	0	17.2356	111.792	AFG3L2;MICU2;MCU
proteasomal protein catabolic process (GO:0010498)	13/205	0.00163557	0.191586	0	0	2.75395	17.6687	HACE1;FBXW11;FAF1;KCTD5;RAD23B;KLHL42;HECTD3;PSME3;KCTD13;PELI1;NHLRC1;TBL1X;RNF187
mitochondrion disassembly (GO:0061726)	5/36	0.00171059	0.191586	0	0	6.50538	41.4452	ATG3;MAP1LC3A;RB1CC1;MARK2;ATG2B
mitochondrial calcium ion homeostasis (GO:0051560)	4/22	0.00180607	0.192116	0	0	8.95041	56.5362	LETM1;AFG3L2;MICU2;MCU
glycosaminoglycan metabolic process (GO:0030203)	6/54	0.00196092	0.192116	0	0	5.04772	31.4692	HGSNAT;EXT2;NAGLU;XYLT2;B3GALT6;GNS
endoplasmic reticulum organization (GO:0007029)	7/73	0.00200509	0.192116	0	0	4.28785	26.6364	APP;TRAM1;VAPA;VAPB;MOSPD3;UBE2J2;GET4
positive regulation by host of viral process (GO:0044794)	3/11	0.00205838	0.192116	0	0	15.0804	93.2849	TBC1D20;VAPA;YTHDC2
protein targeting to mitochondrion (GO:0006626)	6/55	0.00215652	0.193224	0	0	4.94445	30.3553	MIPEP;TIMM29;TOMM40;HSPA4;DNLZ;MFF
positive regulation of establishment of protein localization to mitochondrion (GO:1903749)	6/56	0.00236648	0.198712	0	0	4.84531	29.2965	NPEPPS;PPP3R1;TFDP2;YWHAB;UBE2J2;YWHAH
cellular protein modification process (GO:0006464)	40/1025	0.00239519	0.198712	0	0	1.67939	10.1339	APP;MTMR2;PXK;CAMK2D;PPM1L;PPM1M;PTPRM;NAGPA;PPM1D;FBXL20;CAND1;PPP2R5E;FBXO4;ST3GAL5;PDK3;MAPK1;MAP4K5;MARK2;ILKAP;PDK1;ATG3;PRKCH;ICMT;FBXW11;NEK7;COG3;P3H1;PRKCA;FBXW2;ACVR2A;SUMF1;KLHL42;DNAJC3;RCN1;PSME3;UST;B3GNT2;CAMK1;GAS6;RAB5A
protein K48-linked ubiquitination (GO:0070936)	6/57	0.00259144	0.207316	0	0	4.75006	28.2892	RNF115;HACE1;PELI1;UBE2D1;UBE3A;RNF187
autophagy of mitochondrion (GO:0000422)	5/40	0.00275676	0.212936	0	0	5.76072	33.952	ATG3;MAP1LC3A;RB1CC1;MARK2;ATG2B
regulation of mitochondrial fission (GO:0090140)	4/25	0.00294804	0.21302	0	0	7.6706	44.6936	RALA;MFF;CYRIB;MCU
positive regulation of peptidyl-threonine phosphorylation (GO:0010800)	4/25	0.00294804	0.21302	0	0	7.6706	44.6936	APP;RIPK2;MAPK1;CALM3
regulation of protein insertion into mitochondrial membrane involved in apoptotic signaling pathway (GO:1900739)	4/26	0.00341775	0.222352	0	0	7.32156	41.5775	PPP3R1;TFDP2;YWHAB;YWHAH
positive regulation of protein insertion into mitochondrial membrane involved in apoptotic signaling pathway (GO:1900740)	4/26	0.00341775	0.222352	0	0	7.32156	41.5775	PPP3R1;TFDP2;YWHAB;YWHAH
reticulophagy (GO:0061709)	3/13	0.00344057	0.222352	0	0	12.0631	68.4233	UBA5;RB1CC1;ATG2B
positive regulation of intracellular protein transport (GO:0090316)	10/148	0.00347424	0.222352	0	0	2.93706	16.6307	NPEPPS;PPP3R1;TMEM30A;TFDP2;YWHAB;CAMK1;UBE2J2;GAS6;MFF;YWHAH
microvillus organization (GO:0032528)	3/14	0.00430023	0.26757	0	0	10.9659	59.7541	RAP1A;RAP2B;RAPGEF2
regulation of protein transport (GO:0051223)	4/28	0.0045046	0.272711	0	0	6.71074	36.2558	NDFIP2;DNAJC1;NDFIP1;P3H1
peptidyl-serine phosphorylation (GO:0018105)	10/156	0.00503834	0.295614	0	0	2.77498	14.6815	CAMK2D;MAP2K2;PRKCH;PDK3;MAPK1;PRKCA;CAMK1;GAS6;MARK2;CDK5R1
microvillus assembly (GO:0030033)	3/15	0.00527883	0.295614	0	0	10.0515	52.7108	RAP1A;RAP2B;RAPGEF2
modulation by host of viral genome replication (GO:0044827)	3/15	0.00527883	0.295614	0	0	10.0515	52.7108	TBC1D20;VAPA;YTHDC2
regulation of protein kinase activity (GO:0045859)	8/110	0.00555166	0.30331	0	0	3.17157	16.472	UVRAG;RAP1A;RAP2B;RAPGEF2;ANKRD54;TRIM27;GAS6;CACUL1
peptidyl-threonine modification (GO:0018210)	6/67	0.00581423	0.310092	0	0	3.96932	20.4319	GALNT11;CAMK2D;MAPK1;PRKCA;MARK2;CDK5R1
autophagy of nucleus (GO:0044804)	3/16	0.00638058	0.332384	0	0	9.27787	46.895	ATG3;RB1CC1;ATG2B
protein dephosphorylation (GO:0006470)	9/139	0.00714511	0.35686	0	0	2.80132	13.8422	MTMR2;PPM1L;FBXW11;PPP2R5E;PPM1M;PGP;PTPRM;PPM1D;ILKAP
COPII-coated vesicle budding (GO:0090114)	6/70	0.00718801	0.35686	0	0	3.78268	18.6688	SEC24B;TBC1D20;VAPA;TRAPPC6B;VAPB;TMED2
intra-Golgi vesicle-mediated transport (GO:0006891)	4/32	0.00732837	0.35686	0	0	5.75089	28.2714	COG3;COG1;COPZ2;RAB6A
positive regulation of muscle hypertrophy (GO:0014742)	3/17	0.00760916	0.36265	0	0	8.61473	42.0261	MEF2A;CAMK2D;PRKCA
protein sulfation (GO:0006477)	2/6	0.00835041	0.366763	0	0	20.07	96.0437	TPST1;UST
aminophospholipid transport (GO:0015917)	2/6	0.00835041	0.366763	0	0	20.07	96.0437	TMEM30A;ATP8A1
axo-dendritic transport (GO:0008088)	2/6	0.00835041	0.366763	0	0	20.07	96.0437	APP;APBA1
TORC2 signaling (GO:0038203)	2/6	0.00835041	0.366763	0	0	20.07	96.0437	MAPKAP1;SYAP1
regulation of catabolic process (GO:0009894)	3/18	0.00896777	0.370501	0	0	8.04	37.9015	ITGB1;FAF1;ZDHHC7
regulation of early endosome to late endosome transport (GO:2000641)	3/18	0.00896777	0.370501	0	0	8.04	37.9015	MTMR2;MAP2K2;MAPK1
positive regulation of cardiac muscle hypertrophy (GO:0010613)	3/18	0.00896777	0.370501	0	0	8.04	37.9015	MEF2A;CAMK2D;PRKCA
positive regulation of mitochondrial outer membrane permeabilization involved in apoptotic signaling pathway (GO:1901030)	4/34	0.00909712	0.370501	0	0	5.36694	25.2235	PPP3R1;TFDP2;YWHAB;YWHAH
sphingolipid biosynthetic process (GO:0030148)	6/74	0.00936579	0.374631	0	0	3.55943	16.625	PPM1L;VAPA;VAPB;ST3GAL5;HACD2;CERT1
regulation of RIG-I signaling pathway (GO:0039535)	3/19	0.0104591	0.38396	0	0	7.53711	34.3714	C1QBP;GPATCH3;ZCCHC3
positive regulation of mitochondrial fission (GO:0090141)	3/19	0.0104591	0.38396	0	0	7.53711	34.3714	RALA;MFF;MCU
axonal transport (GO:0098930)	4/36	0.0111229	0.38396	0	0	5.03099	22.6332	BLOC1S4;FBXW11;KIF1B;AP3S1
regulation of glial cell apoptotic process (GO:0034350)	2/7	0.0115027	0.38396	0	0	16.0551	71.689	PRKCH;PRKCA
regulation of vesicle size (GO:0097494)	2/7	0.0115027	0.38396	0	0	16.0551	71.689	RAB5A;AP2M1
intermembrane lipid transfer (GO:0120009)	2/7	0.0115027	0.38396	0	0	16.0551	71.689	GLTP;CERT1
lysosomal microautophagy (GO:0016237)	2/7	0.0115027	0.38396	0	0	16.0551	71.689	RB1CC1;ATG2B
TRAIL-activated apoptotic signaling pathway (GO:0036462)	2/7	0.0115027	0.38396	0	0	16.0551	71.689	SPI1;ZDHHC3
modulation by symbiont of host apoptotic process (GO:0052150)	2/7	0.0115027	0.38396	0	0	16.0551	71.689	MAPK1;TRIM27
negative regulation of RIG-I signaling pathway (GO:0039536)	2/7	0.0115027	0.38396	0	0	16.0551	71.689	C1QBP;GPATCH3
piecemeal microautophagy of the nucleus (GO:0034727)	2/7	0.0115027	0.38396	0	0	16.0551	71.689	RB1CC1;ATG2B
autophagosome organization (GO:1905037)	5/56	0.0116559	0.38396	0	0	3.95019	17.586	ATG3;MAP1LC3A;RB1CC1;UBQLN1;ATG2B
positive regulation of protein localization to membrane (GO:1905477)	7/101	0.0118663	0.385225	0	0	3.00628	13.33	ITGB1;PPP3R1;PRKCH;TFDP2;YWHAB;MFF;YWHAH
protein modification by small protein conjugation (GO:0032446)	18/409	0.0121048	0.387352	0	0	1.87287	8.26716	BRAP;ATG3;MARCHF2;HACE1;FBXW11;UBA5;UBE2D1;UBE2J2;PIAS2;CAND1;CDC16;FBXO4;KCTD13;MKRN2;TRIM27;RAE1;RNF111;RNF187
dephosphorylation (GO:0016311)	9/153	0.0129318	0.402427	0	0	2.52714	10.9882	MTMR2;PPM1L;FBXW11;PPP2R5E;PPM1M;PGP;PTPRM;PPM1D;ILKAP
autophagosome assembly (GO:0000045)	5/58	0.0134422	0.402427	0	0	3.80073	16.3787	ATG3;MAP1LC3A;RB1CC1;UBQLN1;ATG2B
membrane lipid biosynthetic process (GO:0046467)	5/58	0.0134422	0.402427	0	0	3.80073	16.3787	PPM1L;VAPA;VAPB;HACD2;CERT1
positive regulation of protein kinase activity (GO:0045860)	9/154	0.0134487	0.402427	0	0	2.50958	10.8135	MAP2K2;RAP1A;SYAP1;RAPGEF2;CALM3;CAMK1;GAS6;CACUL1;MARK2
negative regulation of small GTPase mediated signal transduction (GO:0051058)	3/21	0.0138486	0.402427	0	0	6.69897	28.6687	MAPKAP1;CYRIB;RASAL3
regulation of peptidyl-threonine phosphorylation (GO:0010799)	4/39	0.0146704	0.402427	0	0	4.59906	19.4168	APP;RIPK2;MAPK1;CALM3
regulation of acetyl-CoA biosynthetic process from pyruvate (GO:0010510)	2/8	0.015091	0.402427	0	0	13.3786	56.1052	PDK3;PDK1
regulation of acyl-CoA biosynthetic process (GO:0050812)	2/8	0.015091	0.402427	0	0	13.3786	56.1052	PDK3;PDK1
regulation of dendritic cell chemotaxis (GO:2000508)	2/8	0.015091	0.402427	0	0	13.3786	56.1052	C1QBP;GAS6
regulation of proton transport (GO:0010155)	2/8	0.015091	0.402427	0	0	13.3786	56.1052	SLC30A5;PPIF
histone H3-K4 demethylation (GO:0034720)	2/8	0.015091	0.402427	0	0	13.3786	56.1052	KDM5B;RIOX1
negative regulation by symbiont of host apoptotic process (GO:0033668)	2/8	0.015091	0.402427	0	0	13.3786	56.1052	MAPK1;TRIM27
negative regulation by symbiont of host programmed cell death (GO:0052041)	2/8	0.015091	0.402427	0	0	13.3786	56.1052	MAPK1;TRIM27
positive regulation of dendritic cell chemotaxis (GO:2000510)	2/8	0.015091	0.402427	0	0	13.3786	56.1052	C1QBP;GAS6
peptidyl-threonine phosphorylation (GO:0018107)	5/60	0.0154042	0.405518	0	0	3.66215	15.2826	CAMK2D;MAPK1;PRKCA;MARK2;CDK5R1
endoplasmic reticulum to Golgi vesicle-mediated transport (GO:0006888)	10/185	0.0156785	0.405518	0	0	2.31166	9.606	SEC24B;TBC1D20;VAPA;TRAPPC6B;VAPB;COG3;COG1;TMED2;COPZ2;GAS6
maturation of 5.8S rRNA from tricistronic rRNA transcript (SSU-rRNA, 5.8S rRNA, LSU-rRNA) (GO:0000466)	3/22	0.01575	0.405518	0	0	6.34607	26.342	ERI1;NOL9;NOP9
regulation of protein dephosphorylation (GO:0035304)	4/41	0.0173906	0.442669	0	0	4.35001	17.6255	PPP1R2;ANKLE2;YWHAB;CALM3
retrograde vesicle-mediated transport, Golgi to endoplasmic reticulum (GO:0006890)	6/85	0.0177137	0.445827	0	0	3.06208	12.3507	UVRAG;COG3;TMED2;COPZ2;RAB6A;ARF5
mitochondrial fragmentation involved in apoptotic process (GO:0043653)	2/9	0.0190923	0.475185	0	0	11.4668	45.3909	ATG3;MFF
calcium ion transmembrane transport (GO:0070588)	6/87	0.0196475	0.481041	0	0	2.98617	11.7351	LETM1;AFG3L2;MICU2;GAS6;MCOLN1;MCU
tRNA processing (GO:0008033)	5/64	0.019882	0.481041	0	0	3.41317	13.3726	DTWD2;TSEN34;ELAC2;NSUN2;FTSJ1
regulation of cardiac muscle hypertrophy (GO:0010611)	3/24	0.0199718	0.481041	0	0	5.74109	22.4674	MEF2A;CAMK2D;PRKCA
substantia nigra development (GO:0021762)	4/43	0.0204054	0.48192	0	0	4.12651	16.0602	GLUD1;MAPKAP1;CALM3;YWHAH
metal ion transport (GO:0030001)	6/88	0.0206662	0.48192	0	0	2.9496	11.4423	MRS2;PANX1;SLC30A9;NDFIP2;NDFIP1;SLC30A5
post-Golgi vesicle-mediated transport (GO:0006892)	6/89	0.0217201	0.48192	0	0	2.91391	11.1589	BLOC1S4;APP;SYS1;RABEP1;EXOC5;TXNDC5
metal ion homeostasis (GO:0055065)	4/44	0.0220258	0.48192	0	0	4.02314	15.3505	LETM1;CIB2;COX11;CNNM2
regulation of cardiac muscle cell action potential (GO:0098901)	3/25	0.0222932	0.48192	0	0	5.47985	20.8425	CAMK2D;NOS1AP;CALM3
regulation of mRNA splicing, via spliceosome (GO:0048024)	6/90	0.0228098	0.48192	0	0	2.87908	10.8845	KHDRBS1;FAM172A;WTAP;CELF1;C1QBP;SRSF4
peptidyl-serine modification (GO:0018209)	9/169	0.0231597	0.48192	0	0	2.27255	8.55691	CAMK2D;PRKCH;PDK3;MAPK1;PRKCA;CAMK1;GAS6;MARK2;CDK5R1
regulation of high voltage-gated calcium channel activity (GO:1901841)	2/10	0.0234842	0.48192	0	0	10.0329	37.6378	NOS1AP;CALM3
ether lipid biosynthetic process (GO:0008611)	2/10	0.0234842	0.48192	0	0	10.0329	37.6378	PEX7;CHPT1
histone H3-K36 demethylation (GO:0070544)	2/10	0.0234842	0.48192	0	0	10.0329	37.6378	KDM4B;RIOX1
ionotropic glutamate receptor signaling pathway (GO:0035235)	2/10	0.0234842	0.48192	0	0	10.0329	37.6378	APP;CDK5R1
negative regulation of establishment of protein localization (GO:1904950)	2/10	0.0234842	0.48192	0	0	10.0329	37.6378	NDFIP2;NDFIP1
negative regulation of viral-induced cytoplasmic pattern recognition receptor signaling pathway (GO:0039532)	2/10	0.0234842	0.48192	0	0	10.0329	37.6378	C1QBP;GPATCH3
nerve growth factor signaling pathway (GO:0038180)	2/10	0.0234842	0.48192	0	0	10.0329	37.6378	RAP1A;RAPGEF2
positive regulation of vasculogenesis (GO:2001214)	2/10	0.0234842	0.48192	0	0	10.0329	37.6378	RAP1A;RAPGEF2
cytosolic transport (GO:0016482)	7/116	0.0236657	0.48192	0	0	2.59057	9.69839	SYS1;LAMP1;STX6;TRIM27;RAB6A;RAB5A;CLN5
sphingolipid metabolic process (GO:0006665)	7/116	0.0236657	0.48192	0	0	2.59057	9.69839	GLTP;PPM1L;VAPA;VAPB;HACD2;CERT1;SUMF1
neuron development (GO:0048666)	8/143	0.0242291	0.488948	0	0	2.39222	8.89955	BLOC1S4;APP;VAPA;TDP2;PTPRM;RAPGEF2;CLN5;CDK5R1
global genome nucleotide-excision repair (GO:0070911)	3/26	0.0247552	0.490723	0	0	5.24133	19.3862	XPA;RAD23B;RNF111
histone lysine demethylation (GO:0070076)	3/26	0.0247552	0.490723	0	0	5.24133	19.3862	KDM5B;KDM4B;RIOX1
regulation of cell junction assembly (GO:1901888)	3/27	0.0273577	0.510242	0	0	5.02268	18.0754	RAP1A;PRKCH;RAPGEF2
establishment of protein localization to membrane (GO:0090150)	5/70	0.0280682	0.510242	0	0	3.09715	11.0665	ATG3;ICMT;RFTN1;ZDHHC7;ZDHHC3
aminoglycan metabolic process (GO:0006022)	2/11	0.0282455	0.510242	0	0	8.9177	31.8078	XYLT2;B3GALT6
regulation of calcium ion transmembrane transport via high voltage-gated calcium channel (GO:1902514)	2/11	0.0282455	0.510242	0	0	8.9177	31.8078	CAMK2D;NOS1AP
regulation of cytoplasmic transport (GO:1903649)	2/11	0.0282455	0.510242	0	0	8.9177	31.8078	MAP2K2;MAPK1
regulation of dendritic cell apoptotic process (GO:2000668)	2/11	0.0282455	0.510242	0	0	8.9177	31.8078	RAPGEF2;GAS6
regulation of long-term neuronal synaptic plasticity (GO:0048169)	2/11	0.0282455	0.510242	0	0	8.9177	31.8078	APP;RAB5A
establishment of endothelial intestinal barrier (GO:0090557)	2/11	0.0282455	0.510242	0	0	8.9177	31.8078	RAP2B;RAPGEF2
regulation of stress-activated protein kinase signaling cascade (GO:0070302)	2/11	0.0282455	0.510242	0	0	8.9177	31.8078	MAP2K2;MAPK1
mitochondrial protein processing (GO:0034982)	2/11	0.0282455	0.510242	0	0	8.9177	31.8078	MIPEP;AFG3L2
organophosphate catabolic process (GO:0046434)	2/11	0.0282455	0.510242	0	0	8.9177	31.8078	ABHD12;PLBD2
establishment of protein localization to mitochondrion (GO:0072655)	4/48	0.0292778	0.524658	0	0	3.65665	12.9114	RALA;TOMM40;DNLZ;MFF
calcium ion import (GO:0070509)	3/28	0.0301	0.527141	0	0	4.82153	16.8909	AFG3L2;MICU2;MCU
cytosolic calcium ion transport (GO:0060401)	3/28	0.0301	0.527141	0	0	4.82153	16.8909	AFG3L2;MICU2;MCU
cellular transition metal ion homeostasis (GO:0046916)	6/96	0.0301223	0.527141	0	0	2.68631	9.40876	APP;SLC30A9;CAND1;NDFIP1;SLC30A5;ISCU
aminoglycan biosynthetic process (GO:0006023)	4/49	0.0312864	0.537826	0	0	3.57521	12.3866	EXT2;XYLT2;B3GNT2;B3GALT6
inner mitochondrial membrane organization (GO:0007007)	4/49	0.0312864	0.537826	0	0	3.57521	12.3866	LETM1;AFG3L2;TIMM29;MTX2
glycosaminoglycan biosynthetic process (GO:0006024)	6/97	0.031474	0.537826	0	0	2.65665	9.18828	EXT2;UST;XYLT2;B3GNT2;B3GALT6;CHST14
establishment of endothelial barrier (GO:0061028)	3/29	0.0329817	0.537826	0	0	4.63584	15.8166	RAP1A;RAP2B;RAPGEF2
protein K11-linked ubiquitination (GO:0070979)	3/29	0.0329817	0.537826	0	0	4.63584	15.8166	FZR1;CDC16;ANAPC2
regulation of cell communication by electrical coupling involved in cardiac conduction (GO:1901844)	2/12	0.0333556	0.537826	0	0	8.02551	27.291	CAMK2D;CALM3
dermatan sulfate biosynthetic process (GO:0030208)	2/12	0.0333556	0.537826	0	0	8.02551	27.291	UST;CHST14
endoplasmic reticulum membrane organization (GO:0090158)	2/12	0.0333556	0.537826	0	0	8.02551	27.291	VAPB;MOSPD3
regulation of RNA export from nucleus (GO:0046831)	2/12	0.0333556	0.537826	0	0	8.02551	27.291	KHDRBS1;NSUN2
mitochondrial genome maintenance (GO:0000002)	2/12	0.0333556	0.537826	0	0	8.02551	27.291	MEF2A;LONP1
neuron migration (GO:0001764)	4/50	0.033374	0.537826	0	0	3.49731	11.8908	CEP85L;RAPGEF2;MARK2;CDK5R1
protein targeting (GO:0006605)	7/125	0.0337007	0.539211	0	0	2.39187	8.10902	ATG3;ICMT;TOMM40;ZFAND6;ZDHHC7;MFF;ZDHHC3
negative regulation of transport (GO:0051051)	4/51	0.035541	0.55516	0	0	3.42272	11.4218	MTMR2;PXK;NDFIP2;NDFIP1
positive regulation of translation (GO:0045727)	6/100	0.0357639	0.55516	0	0	2.57147	8.56508	EIF2B5;KHDRBS1;C1QBP;UPF3A;ELAVL1;RCC1L
membrane organization (GO:0061024)	11/242	0.0359347	0.55516	0	0	1.92483	6.40208	GLTP;HACE1;RABEP1;VAPA;SH3KBP1;VAPB;MOSPD3;CERT1;RAB5A;CHMP7;AP2M1
negative regulation of gene expression, epigenetic (GO:0045814)	3/30	0.0360016	0.55516	0	0	4.46392	14.8389	SPI1;TRIM27;PPM1D
negative regulation of cellular biosynthetic process (GO:0031327)	4/52	0.0377876	0.55516	0	0	3.35124	10.9779	PRMT3;CRY1;PGP;RAPGEF2
regulation of cell differentiation (GO:0045595)	8/156	0.0378103	0.55516	0	0	2.18063	7.14195	MCRIP1;NSUN2;NR1D2;PDCD2;CAMK1;RAF1;YWHAH;CDK5R1
regulation of cell communication by electrical coupling (GO:0010649)	2/13	0.0387947	0.55516	0	0	7.29555	23.7067	CAMK2D;CALM3
cytoplasmic sequestering of protein (GO:0051220)	2/13	0.0387947	0.55516	0	0	7.29555	23.7067	YWHAB;GET4
dermatan sulfate metabolic process (GO:0030205)	2/13	0.0387947	0.55516	0	0	7.29555	23.7067	UST;CHST14
endonucleolytic cleavage of tricistronic rRNA transcript (SSU-rRNA, 5.8S rRNA, LSU-rRNA) (GO:0000479)	2/13	0.0387947	0.55516	0	0	7.29555	23.7067	NOL9;NOP9
glucose import (GO:0046323)	2/13	0.0387947	0.55516	0	0	7.29555	23.7067	ZDHHC7;SLC5A2
relaxation of cardiac muscle (GO:0055119)	2/13	0.0387947	0.55516	0	0	7.29555	23.7067	CAMK2D;ATP1A1
transport along microtubule (GO:0010970)	2/13	0.0387947	0.55516	0	0	7.29555	23.7067	APP;APBA1
negative regulation of gluconeogenesis (GO:0045721)	2/13	0.0387947	0.55516	0	0	7.29555	23.7067	CRY1;PGP
activation of protein kinase B activity (GO:0032148)	3/31	0.0391586	0.55516	0	0	4.30427	13.9464	OSBPL8;MAPKAP1;GAS6
proteoglycan biosynthetic process (GO:0030166)	3/31	0.0391586	0.55516	0	0	4.30427	13.9464	EXT2;XYLT2;B3GALT6
aminoglycan catabolic process (GO:0006026)	3/31	0.0391586	0.55516	0	0	4.30427	13.9464	HGSNAT;NAGLU;GNS
organelle transport along microtubule (GO:0072384)	3/31	0.0391586	0.55516	0	0	4.30427	13.9464	FBXW11;RAB6A;LRPPRC
regulation of organelle assembly (GO:1902115)	5/77	0.0399886	0.563362	0	0	2.79503	8.99765	ATG3;TBC1D20;SPICE1;RAB5A;TBC1D22B
protein transmembrane import into intracellular organelle (GO:0044743)	3/32	0.0424514	0.58407	0	0	4.15563	13.1293	PEX7;TOMM40;DNLZ
mitochondrial membrane organization (GO:0007006)	3/32	0.0424514	0.58407	0	0	4.15563	13.1293	MTX2;PPIF;RCC1L
regulation of alternative mRNA splicing, via spliceosome (GO:0000381)	4/54	0.04252	0.58407	0	0	3.21686	10.1581	KHDRBS1;FAM172A;WTAP;CELF1
positive regulation of leukocyte chemotaxis (GO:0002690)	4/54	0.04252	0.58407	0	0	3.21686	10.1581	AKIRIN1;C1QBP;MAPK1;GAS6
ceramide transport (GO:0035627)	2/14	0.0445438	0.58407	0	0	6.68724	20.8059	GLTP;CERT1
COPII-coated vesicle cargo loading (GO:0090110)	2/14	0.0445438	0.58407	0	0	6.68724	20.8059	SEC24B;TBC1D20
regulation of vasculogenesis (GO:2001212)	2/14	0.0445438	0.58407	0	0	6.68724	20.8059	RAP1A;RAPGEF2
relaxation of muscle (GO:0090075)	2/14	0.0445438	0.58407	0	0	6.68724	20.8059	CAMK2D;ATP1A1
negative regulation of mRNA splicing, via spliceosome (GO:0048025)	2/14	0.0445438	0.58407	0	0	6.68724	20.8059	C1QBP;SRSF4
positive regulation of macrophage chemotaxis (GO:0010759)	2/14	0.0445438	0.58407	0	0	6.68724	20.8059	AKIRIN1;MAPK1
positive regulation of mitochondrial translation (GO:0070131)	2/14	0.0445438	0.58407	0	0	6.68724	20.8059	C1QBP;RCC1L
post-translational protein modification (GO:0043687)	14/345	0.0446477	0.58407	0	0	1.71156	5.32117	APP;ICMT;FBXW11;FBXW2;SUMF1;KLHL42;DNAJC3;FBXL20;RCN1;CAND1;PSME3;FBXO4;GAS6;RAB5A
positive regulation of protein serine/threonine kinase activity (GO:0071902)	6/106	0.0454268	0.58407	0	0	2.41643	7.47077	MAP2K2;CCNY;SYAP1;RAPGEF2;CALM3;CAMK1
RNA stabilization (GO:0043489)	3/33	0.0458784	0.58407	0	0	4.01691	12.3792	NSUN2;TENT2;ELAVL1
positive regulation of telomere maintenance via telomerase (GO:0032212)	3/33	0.0458784	0.58407	0	0	4.01691	12.3792	NEK7;FBXO4;MAPK1
mitochondrial transport (GO:0006839)	4/56	0.0475711	0.58407	0	0	3.09282	9.41926	TOMM40;MTX2;PPIF;MFF
neutrophil degranulation (GO:0043312)	18/481	0.0490664	0.58407	0	0	1.57567	4.74999	ARHGAP9;VAT1;HGSNAT;TMEM30A;ATP8A1;GNS;DNAJC3;RAP1A;RAP2B;CAND1;LAMP1;VAPA;RAB24;MLEC;MAPK1;RAB6A;SLC15A4;TXNDC5
cellular calcium ion homeostasis (GO:0006874)	7/136	0.04937	0.58407	0	0	2.18668	6.57842	LETM1;AFG3L2;CAMK2D;ATP13A1;VAPB;MICU2;MCU
autophagosome maturation (GO:0097352)	3/34	0.0494378	0.58407	0	0	3.88713	11.6888	UVRAG;MAP1LC3A;UBQLN1
organelle disassembly (GO:1903008)	3/34	0.0494378	0.58407	0	0	3.88713	11.6888	UBA5;RB1CC1;ATG2B
proteolysis (GO:0006508)	12/287	0.0499738	0.58407	0	0	1.76351	5.28394	MIPEP;AFG3L2;NPEPPS;ERMP1;DPP8;HTRA3;LONP1;CAPN2;TYSND1;UBE3A;TBL1X;FBXW2
regulation of G protein-coupled receptor signaling pathway (GO:0008277)	5/82	0.0501297	0.58407	0	0	2.61286	7.82067	FNTA;YWHAB;CRY1;ZDHHC7;ZDHHC3
anterograde synaptic vesicle transport (GO:0048490)	2/15	0.0505846	0.58407	0	0	6.17252	18.4195	BLOC1S4;AP3S1
contractile actin filament bundle assembly (GO:0030038)	2/15	0.0505846	0.58407	0	0	6.17252	18.4195	ITGB1;KCTD13
regulation of macrophage differentiation (GO:0045649)	2/15	0.0505846	0.58407	0	0	6.17252	18.4195	PRKCA;C1QC
dermatan sulfate proteoglycan biosynthetic process (GO:0050651)	2/15	0.0505846	0.58407	0	0	6.17252	18.4195	UST;CHST14
regulation of sequestering of triglyceride (GO:0010889)	2/15	0.0505846	0.58407	0	0	6.17252	18.4195	OSBPL8;OSBPL11
histone mRNA catabolic process (GO:0071044)	2/15	0.0505846	0.58407	0	0	6.17252	18.4195	ERI1;TENT2
stress fiber assembly (GO:0043149)	2/15	0.0505846	0.58407	0	0	6.17252	18.4195	ITGB1;KCTD13
synaptic vesicle transport along microtubule (GO:0099517)	2/15	0.0505846	0.58407	0	0	6.17252	18.4195	BLOC1S4;AP3S1
mRNA methylation (GO:0080009)	2/15	0.0505846	0.58407	0	0	6.17252	18.4195	WTAP;NSUN2
negative regulation of mRNA processing (GO:0050686)	2/15	0.0505846	0.58407	0	0	6.17252	18.4195	C1QBP;SRSF4
positive regulation of natural killer cell activation (GO:0032816)	2/15	0.0505846	0.58407	0	0	6.17252	18.4195	LAMP1;GAS6
positive regulation of protein export from nucleus (GO:0046827)	2/15	0.0505846	0.58407	0	0	6.17252	18.4195	CAMK1;GAS6
protein hydroxylation (GO:0018126)	2/15	0.0505846	0.58407	0	0	6.17252	18.4195	P3H1;P3H4
neutrophil activation involved in immune response (GO:0002283)	18/485	0.052345	0.59689	0	0	1.56185	4.60729	ARHGAP9;VAT1;HGSNAT;TMEM30A;ATP8A1;GNS;DNAJC3;RAP1A;RAP2B;CAND1;LAMP1;VAPA;RAB24;MLEC;MAPK1;RAB6A;SLC15A4;TXNDC5
RNA modification (GO:0009451)	4/58	0.0529399	0.59689	0	0	2.97796	8.75103	DTWD2;NSUN2;ADARB1;FTSJ1
positive regulation of mitochondrion organization (GO:0010822)	4/58	0.0529399	0.59689	0	0	2.97796	8.75103	RALA;PPIF;MFF;MCU
negative regulation of Ras protein signal transduction (GO:0046580)	3/35	0.0531279	0.59689	0	0	3.76546	11.0518	MAPKAP1;KCTD13;RASAL3
oxoacid metabolic process (GO:0043436)	3/35	0.0531279	0.59689	0	0	3.76546	11.0518	MINPP1;TPST1;MTARC2
anaphase-promoting complex-dependent catabolic process (GO:0031145)	5/84	0.0545714	0.59689	0	0	2.54645	7.40571	FZR1;PSME3;CDC16;UBE2D1;ANAPC2
regulation of protein serine/threonine kinase activity (GO:0071900)	6/111	0.0546102	0.59689	0	0	2.30077	6.68957	UVRAG;MAP2K2;SYAP1;CALM3;CAMK1;CDK5R1
neutrophil mediated immunity (GO:0002446)	18/488	0.0549033	0.59689	0	0	1.55163	4.50312	ARHGAP9;VAT1;HGSNAT;TMEM30A;ATP8A1;GNS;DNAJC3;RAP1A;RAP2B;CAND1;LAMP1;VAPA;RAB24;MLEC;MAPK1;RAB6A;SLC15A4;TXNDC5
selective autophagy (GO:0061912)	4/59	0.0557428	0.59689	0	0	2.92367	8.44065	RB1CC1;UBA5;UBQLN1;ATG2B
protein localization to cell periphery (GO:1990778)	7/140	0.0560468	0.59689	0	0	2.12047	6.11029	RAP1A;RABEP1;TMED2;RAPGEF2;GAS6;TSPAN33;ZDHHC3
regulation of cellular carbohydrate metabolic process (GO:0010675)	2/16	0.0568995	0.59689	0	0	5.73133	16.4287	PDK3;PDK1
regulation of microtubule-based process (GO:0032886)	3/36	0.0569466	0.59689	0	0	3.65117	10.463	MAP10;MARK2;KLHL42
membrane fusion (GO:0061025)	3/36	0.0569466	0.59689	0	0	3.65117	10.463	HACE1;RABEP1;VAPA
positive regulation of telomere maintenance via telomere lengthening (GO:1904358)	3/36	0.0569466	0.59689	0	0	3.65117	10.463	NEK7;FBXO4;MAPK1
Ras protein signal transduction (GO:0007265)	7/142	0.0595856	0.59689	0	0	2.08884	5.89125	BRAP;RALA;RAP1A;HACE1;RAP2B;RAPGEF2;RHOB
anterograde axonal transport (GO:0008089)	3/37	0.0608916	0.59689	0	0	3.5436	9.91734	BLOC1S4;KIF1B;AP3S1
regulation of erythrocyte differentiation (GO:0045646)	3/37	0.0608916	0.59689	0	0	3.5436	9.91734	SPI1;ANKRD54;ACVR2A
positive regulation of myeloid cell differentiation (GO:0045639)	3/37	0.0608916	0.59689	0	0	3.5436	9.91734	PITHD1;ANKRD54;ACVR2A
protein targeting to membrane (GO:0006612)	5/87	0.0616476	0.59689	0	0	2.45291	6.8346	ATG3;TRAM1;ICMT;ZDHHC7;ZDHHC3
regulation of cardiac muscle contraction by regulation of the release of sequestered calcium ion (GO:0010881)	2/17	0.0634715	0.59689	0	0	5.34897	14.748	CAMK2D;CALM3
regulation of Golgi organization (GO:1903358)	2/17	0.0634715	0.59689	0	0	5.34897	14.748	MAP2K2;MAPK1
histone H2A monoubiquitination (GO:0035518)	2/17	0.0634715	0.59689	0	0	5.34897	14.748	PCGF6;RING1
tail-anchored membrane protein insertion into ER membrane (GO:0071816)	2/17	0.0634715	0.59689	0	0	5.34897	14.748	EMC10;GET4
negative regulation of ATPase activity (GO:0032780)	2/17	0.0634715	0.59689	0	0	5.34897	14.748	PXK;PPIF
positive regulation of dendrite extension (GO:1903861)	2/17	0.0634715	0.59689	0	0	5.34897	14.748	ITSN2;UNC13A
positive regulation of telomere capping (GO:1904355)	2/17	0.0634715	0.59689	0	0	5.34897	14.748	NEK7;MAPK1
protein-containing complex assembly (GO:0065003)	11/267	0.0639527	0.59689	0	0	1.7346	4.76949	AFG3L2;HGSNAT;SEC24B;CAND1;TBC1D20;TRAPPC6B;TMED2;ASH2L;TSPAN33;AP2M1;MCU
positive regulation of neuron projection development (GO:0010976)	5/88	0.0641163	0.59689	0	0	2.42323	6.65676	RAP1A;P3H1;RAPGEF2;CAMK1;MARK2
stress-activated MAPK cascade (GO:0051403)	4/62	0.0646204	0.59689	0	0	2.77201	7.59317	MAP2K4;FBXW11;RIPK2;MAPK1
negative regulation of G0 to G1 transition (GO:0070317)	3/38	0.0649608	0.59689	0	0	3.44218	9.41082	PCGF6;RING1;TFDP2
positive regulation of insulin secretion (GO:0032024)	3/38	0.0649608	0.59689	0	0	3.44218	9.41082	GLUD1;TM7SF3;MCU
regulation of endothelial cell migration (GO:0010594)	5/89	0.0666399	0.59689	0	0	2.39426	6.48474	APOH;PTPRM;EMC10;PRKCA;RHOB
COPII vesicle coating (GO:0048208)	4/63	0.0677342	0.59689	0	0	2.72489	7.33586	SEC24B;TBC1D20;TRAPPC6B;TMED2
vesicle coating (GO:0006901)	4/63	0.0677342	0.59689	0	0	2.72489	7.33586	SEC24B;TBC1D20;TRAPPC6B;TMED2
vesicle targeting, rough ER to cis-Golgi (GO:0048207)	4/63	0.0677342	0.59689	0	0	2.72489	7.33586	SEC24B;TBC1D20;TRAPPC6B;TMED2
regulation of exit from mitosis (GO:0007096)	3/39	0.0691516	0.59689	0	0	3.34639	8.93973	CDC16;UBE2D1;ANAPC2
regulation of protein targeting to mitochondrion (GO:1903214)	3/39	0.0691516	0.59689	0	0	3.34639	8.93973	NPEPPS;BAG4;UBE2J2
regulation of protein tyrosine kinase activity (GO:0061097)	3/39	0.0691516	0.59689	0	0	3.34639	8.93973	APP;RAP2B;GAS6
MAPK cascade (GO:0000165)	12/303	0.0691593	0.59689	0	0	1.66517	4.44823	MEF2A;BRAP;ICMT;MAP2K2;FNTA;FBXW11;YWHAB;PSME3;RAPGEF2;MAPK1;RAF1;RASAL3
regulation of protein binding (GO:0043393)	6/118	0.0692239	0.59689	0	0	2.15619	5.75792	APP;RIPK2;STYX;RAPGEF2;CAMK1;MARK2
regulation of dendrite extension (GO:1903859)	2/18	0.0702845	0.59689	0	0	5.0144	13.3143	ITSN2;UNC13A
mitochondrial fusion (GO:0008053)	2/18	0.0702845	0.59689	0	0	5.0144	13.3143	AFG3L2;MFF
negative regulation of cation transmembrane transport (GO:1904063)	2/18	0.0702845	0.59689	0	0	5.0144	13.3143	CAMK2D;PPIF
neuron maturation (GO:0042551)	2/18	0.0702845	0.59689	0	0	5.0144	13.3143	APP;CLN5
regulation of mitotic cell cycle (GO:0007346)	8/178	0.070883	0.59689	0	0	1.89627	5.01892	APP;FZR1;PSME3;NEK7;CDC16;UBE2D1;PRKCA;ANAPC2
regulation of cilium assembly (GO:1902017)	4/64	0.0709243	0.59689	0	0	2.67934	7.08991	ATG3;TBC1D20;ENTR1;TBC1D22B
RNA processing (GO:0006396)	8/179	0.0727056	0.59689	0	0	1.88509	4.94145	TSEN34;CELF1;SRSF4;RP9;NOL9;ADARB1;TENT2;USP39
macroautophagy (GO:0016236)	6/120	0.0737767	0.59689	0	0	2.11815	5.5214	ATG3;UVRAG;MAP1LC3A;TOMM40;RB1CC1;UBQLN1
protein autoubiquitination (GO:0051865)	4/65	0.0741901	0.59689	0	0	2.63528	6.85469	RNF10;RNF115;UBE3A;RNF187
positive regulation of peptidyl-serine phosphorylation (GO:0033138)	5/93	0.0772787	0.59689	0	0	2.28496	5.85027	APP;RIPK2;CAMK1;GAS6;RAF1
cardiac muscle cell contraction (GO:0086003)	2/19	0.0773228	0.59689	0	0	4.7192	12.08	CAMK2D;ATP1A1
regulation of synaptic vesicle exocytosis (GO:2000300)	2/19	0.0773228	0.59689	0	0	4.7192	12.08	RAP1A;RAB5A
heparan sulfate proteoglycan biosynthetic process (GO:0015012)	2/19	0.0773228	0.59689	0	0	4.7192	12.08	EXT2;XYLT2
mitochondrion localization (GO:0051646)	2/19	0.0773228	0.59689	0	0	4.7192	12.08	MEF2A;MARK2
negative regulation of RNA splicing (GO:0033119)	2/19	0.0773228	0.59689	0	0	4.7192	12.08	C1QBP;SRSF4
positive regulation of cellular protein catabolic process (GO:1903364)	2/19	0.0773228	0.59689	0	0	4.7192	12.08	RNF128;FAF1
positive regulation of macrophage migration (GO:1905523)	2/19	0.0773228	0.59689	0	0	4.7192	12.08	AKIRIN1;MAPK1
positive regulation of neutrophil chemotaxis (GO:0090023)	2/19	0.0773228	0.59689	0	0	4.7192	12.08	C1QBP;MCU
protein import into mitochondrial matrix (GO:0030150)	2/19	0.0773228	0.59689	0	0	4.7192	12.08	TOMM40;DNLZ
regulation of protein localization (GO:0032880)	4/66	0.0775308	0.59689	0	0	2.59264	6.62959	STX6;ZDHHC7;TRIM27;CAMK1
protein methylation (GO:0006479)	3/41	0.0778884	0.59689	0	0	3.16994	8.09121	ICMT;PRMT3;RAB6A
regulation of G0 to G1 transition (GO:0070316)	3/41	0.0778884	0.59689	0	0	3.16994	8.09121	PCGF6;RING1;TFDP2
positive regulation of TOR signaling (GO:0032008)	3/41	0.0778884	0.59689	0	0	3.16994	8.09121	PIP4P1;RHEB;GAS6
regulation of cell cycle phase transition (GO:1901987)	5/95	0.0829214	0.59689	0	0	2.23395	5.56224	FZR1;PSME3;CDC16;UBE2D1;ANAPC2
regulation of translational initiation (GO:0006446)	4/68	0.0844336	0.59689	0	0	2.51136	6.20756	DNAJC3;EIF2B5;KHDRBS1;EIF5
branched-chain amino acid catabolic process (GO:0009083)	2/20	0.0845714	0.59689	0	0	4.45679	11.009	HIBADH;BCKDHB
branched-chain amino acid metabolic process (GO:0009081)	2/20	0.0845714	0.59689	0	0	4.45679	11.009	HIBADH;BCKDHB
regulation of granulocyte chemotaxis (GO:0071622)	2/20	0.0845714	0.59689	0	0	4.45679	11.009	AKIRIN1;MAPK1
granulocyte differentiation (GO:0030851)	2/20	0.0845714	0.59689	0	0	4.45679	11.009	SPI1;DEK
negative regulation of dephosphorylation (GO:0035305)	2/20	0.0845714	0.59689	0	0	4.45679	11.009	YWHAB;PPP1R35
positive regulation of nitrogen compound metabolic process (GO:0051173)	2/20	0.0845714	0.59689	0	0	4.45679	11.009	APP;MAP2K5
post-transcriptional gene silencing by RNA (GO:0035194)	2/20	0.0845714	0.59689	0	0	4.45679	11.009	CELF1;AJUBA
platelet degranulation (GO:0002576)	6/125	0.0858876	0.59689	0	0	2.02863	4.9797	APP;APOH;ENDOD1;NHLRC2;CYRIB;GAS6
positive regulation of leukocyte mediated cytotoxicity (GO:0001912)	3/43	0.0870807	0.59689	0	0	3.01113	7.34994	SPI1;LAMP1;CYRIB
positive regulation of peptide hormone secretion (GO:0090277)	3/43	0.0870807	0.59689	0	0	3.01113	7.34994	GLUD1;TM7SF3;MCU
cellular response to calcium ion (GO:0071277)	4/69	0.087994	0.59689	0	0	2.4726	6.00962	MEF2A;CAMK2D;PPIF;MCOLN1
regulation of plasma membrane bounded cell projection assembly (GO:0120032)	4/70	0.0916259	0.59689	0	0	2.43501	5.81978	ATG3;TBC1D20;RAB5A;TBC1D22B
regulation of peptidyl-serine phosphorylation (GO:0033135)	5/98	0.0917821	0.59689	0	0	2.16156	5.16253	APP;RIPK2;CAMK1;RAF1;GAS6
intracellular protein transmembrane transport (GO:0065002)	3/44	0.0918409	0.59689	0	0	2.93754	7.01396	PEX7;TOMM40;DNLZ
protein K63-linked ubiquitination (GO:0070534)	3/44	0.0918409	0.59689	0	0	2.93754	7.01396	RNF115;PELI1;TRIM27
regulation of anoikis (GO:2000209)	2/21	0.0920159	0.59689	0	0	4.22201	10.0728	ANKRD13C;ITGB1
regulation of cardiac muscle contraction by calcium ion signaling (GO:0010882)	2/21	0.0920159	0.59689	0	0	4.22201	10.0728	CAMK2D;CALM3
regulation of mitochondrial translation (GO:0070129)	2/21	0.0920159	0.59689	0	0	4.22201	10.0728	C1QBP;RCC1L
heparan sulfate proteoglycan metabolic process (GO:0030201)	2/21	0.0920159	0.59689	0	0	4.22201	10.0728	EXT2;XYLT2
zinc ion transport (GO:0006829)	2/21	0.0920159	0.59689	0	0	4.22201	10.0728	SLC30A9;SLC30A5
neurotrophin signaling pathway (GO:0038179)	2/21	0.0920159	0.59689	0	0	4.22201	10.0728	RAP1A;RAPGEF2
positive regulation of glycolytic process (GO:0045821)	2/21	0.0920159	0.59689	0	0	4.22201	10.0728	APP;PRXL2C
positive regulation of purine nucleotide metabolic process (GO:1900544)	2/21	0.0920159	0.59689	0	0	4.22201	10.0728	APP;PRXL2C
organonitrogen compound biosynthetic process (GO:1901566)	7/158	0.0927507	0.59689	0	0	1.86597	4.43697	SLC25A15;PPM1L;VAPA;VAPB;CHPT1;HACD2;CERT1
plasma membrane bounded cell projection organization (GO:0120036)	6/128	0.0936483	0.59689	0	0	1.97844	4.68535	BLOC1S4;APP;VAPA;PTPRM;RAPGEF2;CDK5R1
positive regulation of response to biotic stimulus (GO:0002833)	3/45	0.0967064	0.59689	0	0	2.86745	6.69858	PRKCA;SLC15A4;ZCCHC3
Golgi organization (GO:0007030)	6/130	0.0990249	0.59689	0	0	1.94633	4.50065	HACE1;TBC1D20;COG3;STX6;COG1;TMED2
cellular response to nerve growth factor stimulus (GO:1990090)	2/22	0.0996425	0.59689	0	0	4.0107	9.24934	RAP1A;RAPGEF2
chaperone-mediated protein complex assembly (GO:0051131)	2/22	0.0996425	0.59689	0	0	4.0107	9.24934	HSPA4;LONP1
regulation of macrophage chemotaxis (GO:0010758)	2/22	0.0996425	0.59689	0	0	4.0107	9.24934	AKIRIN1;MAPK1
mRNA modification (GO:0016556)	2/22	0.0996425	0.59689	0	0	4.0107	9.24934	WTAP;NSUN2
negative regulation of small molecule metabolic process (GO:0062014)	2/22	0.0996425	0.59689	0	0	4.0107	9.24934	CRY1;PGP
nucleotide-excision repair, DNA duplex unwinding (GO:0000717)	2/22	0.0996425	0.59689	0	0	4.0107	9.24934	XPA;RAD23B
organelle fusion (GO:0048284)	2/22	0.0996425	0.59689	0	0	4.0107	9.24934	AFG3L2;MFF
positive regulation of granulocyte chemotaxis (GO:0071624)	2/22	0.0996425	0.59689	0	0	4.0107	9.24934	C1QBP;MCU
positive regulation of neutrophil migration (GO:1902624)	2/22	0.0996425	0.59689	0	0	4.0107	9.24934	C1QBP;MCU
positive regulation of translational initiation (GO:0045948)	2/22	0.0996425	0.59689	0	0	4.0107	9.24934	EIF2B5;KHDRBS1
positive regulation of nucleocytoplasmic transport (GO:0046824)	3/46	0.101675	0.59689	0	0	2.80062	6.40216	KHDRBS1;CAMK1;GAS6
negative regulation of macromolecule metabolic process (GO:0010605)	8/194	0.103425	0.59689	0	0	1.73172	3.92911	APP;MTMR2;NDFIP2;SPI1;NDFIP1;MAP2K2;RBL1;CELF1
protein localization to membrane (GO:0072657)	8/195	0.105696	0.59689	0	0	1.72237	3.87049	RAP1A;RABEP1;RFTN1;TMED2;RAPGEF2;GAS6;TSPAN33;ZDHHC3
glycosphingolipid metabolic process (GO:0006687)	3/47	0.106742	0.59689	0	0	2.73683	6.12322	GLTP;ST3GAL5;SUMF1
regulation of calcium ion transmembrane transport (GO:1903169)	2/23	0.107438	0.59689	0	0	3.81952	8.52074	CAMK2D;NOS1AP
regulation of mononuclear cell migration (GO:0071675)	2/23	0.107438	0.59689	0	0	3.81952	8.52074	AKIRIN1;MAPK1
regulation of protein export from nucleus (GO:0046825)	2/23	0.107438	0.59689	0	0	3.81952	8.52074	CAMK1;GAS6
ERK1 and ERK2 cascade (GO:0070371)	2/23	0.107438	0.59689	0	0	3.81952	8.52074	MAP2K2;MAPK1
regulation of release of sequestered calcium ion into cytosol by sarcoplasmic reticulum (GO:0010880)	2/23	0.107438	0.59689	0	0	3.81952	8.52074	CAMK2D;CALM3
regulation of telomere capping (GO:1904353)	2/23	0.107438	0.59689	0	0	3.81952	8.52074	NEK7;MAPK1
negative regulation of G protein-coupled receptor signaling pathway (GO:0045744)	2/23	0.107438	0.59689	0	0	3.81952	8.52074	YWHAB;CRY1
nucleotide-excision repair, DNA damage recognition (GO:0000715)	2/23	0.107438	0.59689	0	0	3.81952	8.52074	XPA;RAD23B
peptidyl-L-cysteine S-palmitoylation (GO:0018230)	2/23	0.107438	0.59689	0	0	3.81952	8.52074	ZDHHC7;ZDHHC3
peptidyl-S-diacylglycerol-L-cysteine biosynthetic process from peptidyl-cysteine (GO:0018231)	2/23	0.107438	0.59689	0	0	3.81952	8.52074	ZDHHC7;ZDHHC3
cellular protein localization (GO:0034613)	12/329	0.109439	0.59689	0	0	1.52652	3.37725	ARL4A;COG3;RAB24;STX6;TMED2;COPZ2;RAB6A;RAB5A;TBC1D22B;ARF5;SEPTIN8;YWHAH
regulation of insulin secretion (GO:0050796)	5/104	0.110891	0.59689	0	0	2.02993	4.46423	GLUD1;RAP1A;PRKCA;TM7SF3;MCU
regulation of protein metabolic process (GO:0051246)	3/48	0.111907	0.59689	0	0	2.67588	5.86041	APP;FAF1;MAP2K5
Golgi to plasma membrane transport (GO:0006893)	3/48	0.111907	0.59689	0	0	2.67588	5.86041	SYS1;RABEP1;EXOC5
phosphorylation (GO:0016310)	14/400	0.113744	0.59689	0	0	1.46348	3.18132	APP;PXK;CAMK2D;PRKCH;NEK7;PRKCA;ACVR2A;PDK3;MAPK1;CAMK1;GAS6;MAP4K5;MARK2;PDK1
DNA repair (GO:0006281)	11/298	0.114579	0.59689	0	0	1.54475	3.3467	UVRAG;SLC30A9;KDM4B;TDP2;NSMCE3;XPA;WRNIP1;FANCE;FAAP20;RAD23B;ASF1A
RNA transport (GO:0050658)	4/76	0.11486	0.59689	0	0	2.2314	4.82885	RFTN1;SRSF4;CASC3;RAE1
phospholipid metabolic process (GO:0006644)	4/76	0.11486	0.59689	0	0	2.2314	4.82885	ABHD12;PIP4P1;PGP;PLBD2
establishment of mitotic spindle orientation (GO:0000132)	2/24	0.115389	0.59689	0	0	3.64572	7.87272	ITGB1;FBXW11
lipid translocation (GO:0034204)	2/24	0.115389	0.59689	0	0	3.64572	7.87272	TMEM30A;ATP8A1
ncRNA 3'-end processing (GO:0043628)	2/24	0.115389	0.59689	0	0	3.64572	7.87272	ERI1;ELAC2
phospholipid catabolic process (GO:0009395)	2/24	0.115389	0.59689	0	0	3.64572	7.87272	ABHD12;PLBD2
positive regulation of carbohydrate metabolic process (GO:0045913)	2/24	0.115389	0.59689	0	0	3.64572	7.87272	APP;PRXL2C
positive regulation of p38MAPK cascade (GO:1900745)	2/24	0.115389	0.59689	0	0	3.64572	7.87272	SPI1;EMC10
protein insertion into mitochondrial membrane (GO:0051204)	2/24	0.115389	0.59689	0	0	3.64572	7.87272	TIMM29;HSPA4
protein localization to plasma membrane (GO:0072659)	6/136	0.116106	0.59689	0	0	1.85592	3.99627	RAP1A;TMED2;RAPGEF2;GAS6;TSPAN33;ZDHHC3
5-phosphoribose 1-diphosphate biosynthetic process (GO:0006015)	1/5	0.116201	0.59689	0	0	10.0144	21.5553	PRPSAP1
5-phosphoribose 1-diphosphate metabolic process (GO:0046391)	1/5	0.116201	0.59689	0	0	10.0144	21.5553	PRPSAP1
protein polyufmylation (GO:1990564)	1/5	0.116201	0.59689	0	0	10.0144	21.5553	UBA5
protein processing involved in protein targeting to mitochondrion (GO:0006627)	1/5	0.116201	0.59689	0	0	10.0144	21.5553	MIPEP
adenosine 5'-(hexahydrogen pentaphosphate) catabolic process (GO:1901911)	1/5	0.116201	0.59689	0	0	10.0144	21.5553	NUDT4
adenosine 5'-(hexahydrogen pentaphosphate) metabolic process (GO:1901910)	1/5	0.116201	0.59689	0	0	10.0144	21.5553	NUDT4
receptor-mediated virion attachment to host cell (GO:0046813)	1/5	0.116201	0.59689	0	0	10.0144	21.5553	GAS6
regulation of adenylate cyclase-activating G protein-coupled receptor signaling pathway (GO:0106070)	1/5	0.116201	0.59689	0	0	10.0144	21.5553	PRKCA
regulation of antifungal innate immune response (GO:1905034)	1/5	0.116201	0.59689	0	0	10.0144	21.5553	SPI1
axon choice point recognition (GO:0016198)	1/5	0.116201	0.59689	0	0	10.0144	21.5553	APP
regulation of cellular response to osmotic stress (GO:0106049)	1/5	0.116201	0.59689	0	0	10.0144	21.5553	LETM1
caveolin-mediated endocytosis (GO:0072584)	1/5	0.116201	0.59689	0	0	10.0144	21.5553	MAPK1
cell-cell adhesion mediated by integrin (GO:0033631)	1/5	0.116201	0.59689	0	0	10.0144	21.5553	ITGB1
cellular response to cGMP (GO:0071321)	1/5	0.116201	0.59689	0	0	10.0144	21.5553	RAPGEF2
regulation of growth rate (GO:0040009)	1/5	0.116201	0.59689	0	0	10.0144	21.5553	RFTN1
cellular response to vitamin (GO:0071295)	1/5	0.116201	0.59689	0	0	10.0144	21.5553	GAS6
regulation of inward rectifier potassium channel activity (GO:1901979)	1/5	0.116201	0.59689	0	0	10.0144	21.5553	ITGB1
regulation of microglial cell mediated cytotoxicity (GO:1904149)	1/5	0.116201	0.59689	0	0	10.0144	21.5553	SPI1
regulation of miRNA catabolic process (GO:2000625)	1/5	0.116201	0.59689	0	0	10.0144	21.5553	TENT2
regulation of natural killer cell differentiation (GO:0032823)	1/5	0.116201	0.59689	0	0	10.0144	21.5553	GAS6
diadenosine hexaphosphate catabolic process (GO:1901909)	1/5	0.116201	0.59689	0	0	10.0144	21.5553	NUDT4
diadenosine hexaphosphate metabolic process (GO:1901908)	1/5	0.116201	0.59689	0	0	10.0144	21.5553	NUDT4
diadenosine pentaphosphate catabolic process (GO:1901907)	1/5	0.116201	0.59689	0	0	10.0144	21.5553	NUDT4
diadenosine pentaphosphate metabolic process (GO:1901906)	1/5	0.116201	0.59689	0	0	10.0144	21.5553	NUDT4
diphosphoinositol polyphosphate metabolic process (GO:0071543)	1/5	0.116201	0.59689	0	0	10.0144	21.5553	NUDT4
regulation of neutrophil degranulation (GO:0043313)	1/5	0.116201	0.59689	0	0	10.0144	21.5553	SPI1
regulation of NK T cell proliferation (GO:0051140)	1/5	0.116201	0.59689	0	0	10.0144	21.5553	RASAL3
regulation of nucleotide-binding oligomerization domain containing signaling pathway (GO:0070424)	1/5	0.116201	0.59689	0	0	10.0144	21.5553	SLC15A4
regulation of phosphatidylinositol dephosphorylation (GO:0060304)	1/5	0.116201	0.59689	0	0	10.0144	21.5553	MTMR2
endonucleolytic cleavage in 5'-ETS of tricistronic rRNA transcript (SSU-rRNA, 5.8S rRNA, LSU-rRNA) (GO:0000480)	1/5	0.116201	0.59689	0	0	10.0144	21.5553	NOP9
endonucleolytic cleavage to generate mature 5'-end of SSU-rRNA from (SSU-rRNA, 5.8S rRNA, LSU-rRNA) (GO:0000472)	1/5	0.116201	0.59689	0	0	10.0144	21.5553	NOP9
regulation of receptor catabolic process (GO:2000644)	1/5	0.116201	0.59689	0	0	10.0144	21.5553	MTMR2
regulation of synapse structural plasticity (GO:0051823)	1/5	0.116201	0.59689	0	0	10.0144	21.5553	CAMK1
glucose import across plasma membrane (GO:0098708)	1/5	0.116201	0.59689	0	0	10.0144	21.5553	SLC5A2
glucose import in response to insulin stimulus (GO:0044381)	1/5	0.116201	0.59689	0	0	10.0144	21.5553	ZDHHC7
glutamate catabolic process (GO:0006538)	1/5	0.116201	0.59689	0	0	10.0144	21.5553	GLUD1
regulation of vascular associated smooth muscle contraction (GO:0003056)	1/5	0.116201	0.59689	0	0	10.0144	21.5553	DOCK4
glycerol biosynthetic process (GO:0006114)	1/5	0.116201	0.59689	0	0	10.0144	21.5553	PGP
response to cGMP (GO:0070305)	1/5	0.116201	0.59689	0	0	10.0144	21.5553	RAPGEF2
hematopoietic stem cell migration (GO:0035701)	1/5	0.116201	0.59689	0	0	10.0144	21.5553	GAS6
histone-threonine phosphorylation (GO:0035405)	1/5	0.116201	0.59689	0	0	10.0144	21.5553	PRKCA
RNA phosphodiester bond hydrolysis, exonucleolytic (GO:0090503)	1/5	0.116201	0.59689	0	0	10.0144	21.5553	TRIR
rRNA 5'-end processing (GO:0000967)	1/5	0.116201	0.59689	0	0	10.0144	21.5553	NOP9
L-methionine salvage from methylthioadenosine (GO:0019509)	1/5	0.116201	0.59689	0	0	10.0144	21.5553	MRI1
mature ribosome assembly (GO:0042256)	1/5	0.116201	0.59689	0	0	10.0144	21.5553	C1QBP
Toll signaling pathway (GO:0008063)	1/5	0.116201	0.59689	0	0	10.0144	21.5553	PELI1
toll-like receptor 2 signaling pathway (GO:0034134)	1/5	0.116201	0.59689	0	0	10.0144	21.5553	RIPK2
transcription initiation from RNA polymerase III promoter (GO:0006384)	1/5	0.116201	0.59689	0	0	10.0144	21.5553	BRF1
ubiquitin-dependent SMAD protein catabolic process (GO:0030579)	1/5	0.116201	0.59689	0	0	10.0144	21.5553	RNF111
negative regulation of adaptive immune response (GO:0002820)	1/5	0.116201	0.59689	0	0	10.0144	21.5553	TRIM27
negative regulation of cellular respiration (GO:1901856)	1/5	0.116201	0.59689	0	0	10.0144	21.5553	PPIF
negative regulation of gene silencing by RNA (GO:0060967)	1/5	0.116201	0.59689	0	0	10.0144	21.5553	ELAVL1
negative regulation of histone H4 acetylation (GO:0090241)	1/5	0.116201	0.59689	0	0	10.0144	21.5553	SPI1
negative regulation of macrophage differentiation (GO:0045650)	1/5	0.116201	0.59689	0	0	10.0144	21.5553	C1QC
negative regulation of posttranscriptional gene silencing (GO:0060149)	1/5	0.116201	0.59689	0	0	10.0144	21.5553	ELAVL1
negative regulation of response to food (GO:0032096)	1/5	0.116201	0.59689	0	0	10.0144	21.5553	NENF
negative regulation of skeletal muscle cell differentiation (GO:2001015)	1/5	0.116201	0.59689	0	0	10.0144	21.5553	AKIRIN1
negative regulation of smooth muscle cell apoptotic process (GO:0034392)	1/5	0.116201	0.59689	0	0	10.0144	21.5553	APOH
negative regulation of smooth muscle contraction (GO:0045986)	1/5	0.116201	0.59689	0	0	10.0144	21.5553	DOCK4
neuroinflammatory response (GO:0150076)	1/5	0.116201	0.59689	0	0	10.0144	21.5553	ITGB1
neutral lipid catabolic process (GO:0046461)	1/5	0.116201	0.59689	0	0	10.0144	21.5553	ABHD12
oocyte development (GO:0048599)	1/5	0.116201	0.59689	0	0	10.0144	21.5553	YTHDC2
positive regulation of cAMP-dependent protein kinase activity (GO:2000481)	1/5	0.116201	0.59689	0	0	10.0144	21.5553	RAPGEF2
positive regulation of glial cell proliferation (GO:0060252)	1/5	0.116201	0.59689	0	0	10.0144	21.5553	PRKCH
positive regulation of macrophage proliferation (GO:0120041)	1/5	0.116201	0.59689	0	0	10.0144	21.5553	MAPK1
positive regulation of nucleobase-containing compound transport (GO:0032241)	1/5	0.116201	0.59689	0	0	10.0144	21.5553	KHDRBS1
positive regulation of nucleotide-binding oligomerization domain containing signaling pathway (GO:0070426)	1/5	0.116201	0.59689	0	0	10.0144	21.5553	SLC15A4
positive regulation of protein catabolic process in the vacuole (GO:1904352)	1/5	0.116201	0.59689	0	0	10.0144	21.5553	RNF128
positive regulation of protein localization to cilium (GO:1903566)	1/5	0.116201	0.59689	0	0	10.0144	21.5553	ENTR1
positive regulation of RNA export from nucleus (GO:0046833)	1/5	0.116201	0.59689	0	0	10.0144	21.5553	KHDRBS1
positive regulation of toll-like receptor 9 signaling pathway (GO:0034165)	1/5	0.116201	0.59689	0	0	10.0144	21.5553	SLC15A4
protein K69-linked ufmylation (GO:1990592)	1/5	0.116201	0.59689	0	0	10.0144	21.5553	UBA5
protein localization to membrane raft (GO:1903044)	1/5	0.116201	0.59689	0	0	10.0144	21.5553	RFTN1
protein localization to microtubule end (GO:1905725)	1/5	0.116201	0.59689	0	0	10.0144	21.5553	GAS2L1
protein localization to microtubule plus-end (GO:1904825)	1/5	0.116201	0.59689	0	0	10.0144	21.5553	GAS2L1
receptor internalization (GO:0031623)	3/49	0.117164	0.59689	0	0	2.61757	5.61253	ITGB1;RAB5A;AP2M1
response to glucose (GO:0009749)	3/49	0.117164	0.59689	0	0	2.61757	5.61253	EIF2B5;PDK3;GAS6
response to calcium ion (GO:0051592)	5/107	0.121111	0.59689	0	0	1.96992	4.15859	MEF2A;CAMK2D;PPIF;CALM3;MCOLN1
protein modification process (GO:0036211)	4/78	0.123128	0.59689	0	0	2.17087	4.54696	ATG3;ICMT;NAGPA;FBXW2
receptor catabolic process (GO:0032801)	2/25	0.123485	0.59689	0	0	3.48703	7.2936	UVRAG;AP2M1
cellular polysaccharide biosynthetic process (GO:0033692)	2/25	0.123485	0.59689	0	0	3.48703	7.2936	EXT2;B3GNT2
cellular response to hexose stimulus (GO:0071331)	2/25	0.123485	0.59689	0	0	3.48703	7.2936	PDK3;GAS6
divalent inorganic cation homeostasis (GO:0072507)	2/25	0.123485	0.59689	0	0	3.48703	7.2936	CIB2;CNNM2
regulation of neutrophil chemotaxis (GO:0090022)	2/25	0.123485	0.59689	0	0	3.48703	7.2936	C1QBP;MCU
regulation of proteolysis involved in cellular protein catabolic process (GO:1903050)	2/25	0.123485	0.59689	0	0	3.48703	7.2936	PSME3;UBE3A
regulation of ryanodine-sensitive calcium-release channel activity (GO:0060314)	2/25	0.123485	0.59689	0	0	3.48703	7.2936	CAMK2D;CALM3
negative regulation of cellular carbohydrate metabolic process (GO:0010677)	2/25	0.123485	0.59689	0	0	3.48703	7.2936	CRY1;PGP
peroxisome organization (GO:0007031)	2/25	0.123485	0.59689	0	0	3.48703	7.2936	PEX7;MFF
phosphatidylinositol dephosphorylation (GO:0046856)	2/25	0.123485	0.59689	0	0	3.48703	7.2936	MTMR2;PIP4P1
positive regulation of release of cytochrome c from mitochondria (GO:0090200)	2/25	0.123485	0.59689	0	0	3.48703	7.2936	PPIF;MFF
neuron projection development (GO:0031175)	7/171	0.125938	0.59689	0	0	1.7169	3.55735	BLOC1S4;APP;VAPA;PTPRM;RAPGEF2;MARK2;CDK5R1
axon development (GO:0061564)	4/79	0.127354	0.59689	0	0	2.14182	4.41382	APP;AFG3L2;MARK2;CDK5R1
regulation of cellular response to heat (GO:1900034)	4/79	0.127354	0.59689	0	0	2.14182	4.41382	CAMK2D;BAG4;MAPK1;RAE1
mRNA 3'-end processing (GO:0031124)	4/79	0.127354	0.59689	0	0	2.14182	4.41382	APP;SRSF4;CASC3;TENT2
modulation of chemical synaptic transmission (GO:0050804)	5/109	0.128161	0.59689	0	0	1.93184	3.96889	ITGB1;APP;PXK;UNC13A;KCTD13
regulation of organelle organization (GO:0033043)	4/80	0.131641	0.59689	0	0	2.11353	4.28555	CAPN2;MAPK1;MFF;MARK2
regulation of protein localization to plasma membrane (GO:1903076)	4/80	0.131641	0.59689	0	0	2.11353	4.28555	ITGB1;PRKCH;ZDHHC7;AP2M1
proteoglycan metabolic process (GO:0006029)	2/26	0.131712	0.59689	0	0	3.34156	6.77381	B3GALT6;CHST14
clathrin-dependent endocytosis (GO:0072583)	2/26	0.131712	0.59689	0	0	3.34156	6.77381	ITSN2;AP2M1
endothelial cell development (GO:0001885)	2/26	0.131712	0.59689	0	0	3.34156	6.77381	RAP1A;RAPGEF2
glial cell development (GO:0021782)	2/26	0.131712	0.59689	0	0	3.34156	6.77381	EIF2B5;APP
RNA polyadenylation (GO:0043631)	2/26	0.131712	0.59689	0	0	3.34156	6.77381	APP;TENT2
TOR signaling (GO:0031929)	2/26	0.131712	0.59689	0	0	3.34156	6.77381	MAPKAP1;SYAP1
mRNA polyadenylation (GO:0006378)	2/26	0.131712	0.59689	0	0	3.34156	6.77381	APP;TENT2
negative regulation of protein transport (GO:0051224)	2/26	0.131712	0.59689	0	0	3.34156	6.77381	NDFIP2;NDFIP1
negative regulation of receptor-mediated endocytosis (GO:0048261)	2/26	0.131712	0.59689	0	0	3.34156	6.77381	APP;MTMR2
regulation of telomere maintenance via telomerase (GO:0032210)	3/52	0.133469	0.59689	0	0	2.45693	4.94799	NEK7;FBXO4;MAPK1
negative regulation of BMP signaling pathway (GO:0030514)	3/52	0.133469	0.59689	0	0	2.45693	4.94799	HTRA3;UBE2D1;ACVR2A
Fc-epsilon receptor signaling pathway (GO:0038095)	5/111	0.135394	0.59689	0	0	1.89519	3.78956	MAP2K4;PPP3R1;FBXW11;PSME3;MAPK1
mitochondrion organization (GO:0007005)	7/175	0.137219	0.59689	0	0	1.67568	3.32819	MEF2A;AFG3L2;TOMM40;MTX2;LONP1;MFF;RAB5IF
protein ufmylation (GO:0071569)	1/6	0.137771	0.59689	0	0	8.01109	15.8793	UBA5
proton-transporting V-type ATPase complex assembly (GO:0070070)	1/6	0.137771	0.59689	0	0	8.01109	15.8793	PIP4P1
regulation of adipose tissue development (GO:1904177)	1/6	0.137771	0.59689	0	0	8.01109	15.8793	SPI1
aromatic amino acid transport (GO:0015801)	1/6	0.137771	0.59689	0	0	8.01109	15.8793	SLC16A10
astrocyte development (GO:0014002)	1/6	0.137771	0.59689	0	0	8.01109	15.8793	EIF2B5
B cell chemotaxis (GO:0035754)	1/6	0.137771	0.59689	0	0	8.01109	15.8793	GAS6
regulation of cell cycle checkpoint (GO:1901976)	1/6	0.137771	0.59689	0	0	8.01109	15.8793	CRY1
regulation of cellular response to hypoxia (GO:1900037)	1/6	0.137771	0.59689	0	0	8.01109	15.8793	AJUBA
regulation of collagen fibril organization (GO:1904026)	1/6	0.137771	0.59689	0	0	8.01109	15.8793	COLGALT1
cell junction disassembly (GO:0150146)	1/6	0.137771	0.59689	0	0	8.01109	15.8793	C1QC
regulation of DNA-dependent DNA replication initiation (GO:0030174)	1/6	0.137771	0.59689	0	0	8.01109	15.8793	WRNIP1
cellular lipid biosynthetic process (GO:0097384)	1/6	0.137771	0.59689	0	0	8.01109	15.8793	PEX7
cellular response to cold (GO:0070417)	1/6	0.137771	0.59689	0	0	8.01109	15.8793	DNAJC3
regulation of glomerular filtration (GO:0003093)	1/6	0.137771	0.59689	0	0	8.01109	15.8793	GAS6
regulation of hematopoietic stem cell proliferation (GO:1902033)	1/6	0.137771	0.59689	0	0	8.01109	15.8793	PDCD2
COPI coating of Golgi vesicle (GO:0048205)	1/6	0.137771	0.59689	0	0	8.01109	15.8793	TMED2
COPI-coated vesicle budding (GO:0035964)	1/6	0.137771	0.59689	0	0	8.01109	15.8793	TMED2
regulation of macrophage proliferation (GO:0120040)	1/6	0.137771	0.59689	0	0	8.01109	15.8793	MAPK1
regulation of microtubule motor activity (GO:2000574)	1/6	0.137771	0.59689	0	0	8.01109	15.8793	FBXW11
dermatan sulfate proteoglycan metabolic process (GO:0050655)	1/6	0.137771	0.59689	0	0	8.01109	15.8793	CHST14
regulation of mRNA export from nucleus (GO:0010793)	1/6	0.137771	0.59689	0	0	8.01109	15.8793	NSUN2
detection of virus (GO:0009597)	1/6	0.137771	0.59689	0	0	8.01109	15.8793	ZCCHC3
diadenosine polyphosphate catabolic process (GO:0015961)	1/6	0.137771	0.59689	0	0	8.01109	15.8793	NUDT4
regulation of nitric oxide mediated signal transduction (GO:0010749)	1/6	0.137771	0.59689	0	0	8.01109	15.8793	NOS1AP
regulation of nucleotide-binding oligomerization domain containing 2 signaling pathway (GO:0070432)	1/6	0.137771	0.59689	0	0	8.01109	15.8793	SLC15A4
regulation of peptidyl-cysteine S-nitrosylation (GO:2000169)	1/6	0.137771	0.59689	0	0	8.01109	15.8793	NOS1AP
double-strand break repair via classical nonhomologous end joining (GO:0097680)	1/6	0.137771	0.59689	0	0	8.01109	15.8793	UVRAG
regulation of protein localization to cilium (GO:1903564)	1/6	0.137771	0.59689	0	0	8.01109	15.8793	ENTR1
regulation of relaxation of cardiac muscle (GO:1901897)	1/6	0.137771	0.59689	0	0	8.01109	15.8793	CAMK2D
establishment of mitochondrion localization, microtubule-mediated (GO:0034643)	1/6	0.137771	0.59689	0	0	8.01109	15.8793	LRPPRC
regulation of ribonucleoprotein complex localization (GO:2000197)	1/6	0.137771	0.59689	0	0	8.01109	15.8793	NSUN2
regulation of SNARE complex assembly (GO:0035542)	1/6	0.137771	0.59689	0	0	8.01109	15.8793	SEPTIN8
glycerol ether biosynthetic process (GO:0046504)	1/6	0.137771	0.59689	0	0	8.01109	15.8793	PEX7
Golgi transport vesicle coating (GO:0048200)	1/6	0.137771	0.59689	0	0	8.01109	15.8793	TMED2
hexose import across plasma membrane (GO:0140271)	1/6	0.137771	0.59689	0	0	8.01109	15.8793	SLC5A2
retinal ganglion cell axon guidance (GO:0031290)	1/6	0.137771	0.59689	0	0	8.01109	15.8793	PTPRM
SCF complex assembly (GO:0010265)	1/6	0.137771	0.59689	0	0	8.01109	15.8793	CAND1
L-ornithine transmembrane transport (GO:1903352)	1/6	0.137771	0.59689	0	0	8.01109	15.8793	SLC25A15
magnesium ion homeostasis (GO:0010960)	1/6	0.137771	0.59689	0	0	8.01109	15.8793	CNNM2
membrane raft assembly (GO:0001765)	1/6	0.137771	0.59689	0	0	8.01109	15.8793	RFTN1
transcription-dependent tethering of RNA polymerase II gene DNA at nuclear periphery (GO:0000972)	1/6	0.137771	0.59689	0	0	8.01109	15.8793	RAE1
metaphase/anaphase transition of cell cycle (GO:0044784)	1/6	0.137771	0.59689	0	0	8.01109	15.8793	CDC16
metaphase/anaphase transition of mitotic cell cycle (GO:0007091)	1/6	0.137771	0.59689	0	0	8.01109	15.8793	CDC16
tRNA 3'-end processing (GO:0042780)	1/6	0.137771	0.59689	0	0	8.01109	15.8793	ELAC2
valine metabolic process (GO:0006573)	1/6	0.137771	0.59689	0	0	8.01109	15.8793	HIBADH
ventricular cardiac muscle cell development (GO:0055015)	1/6	0.137771	0.59689	0	0	8.01109	15.8793	MEF2A
morphogenesis of an endothelium (GO:0003159)	1/6	0.137771	0.59689	0	0	8.01109	15.8793	RHOB
negative regulation of establishment of protein localization to mitochondrion (GO:1903748)	1/6	0.137771	0.59689	0	0	8.01109	15.8793	BAG4
negative regulation of excitatory postsynaptic potential (GO:0090394)	1/6	0.137771	0.59689	0	0	8.01109	15.8793	MTMR2
negative regulation of glial cell proliferation (GO:0060253)	1/6	0.137771	0.59689	0	0	8.01109	15.8793	RNF10
negative regulation of glucocorticoid receptor signaling pathway (GO:2000323)	1/6	0.137771	0.59689	0	0	8.01109	15.8793	CRY1
negative regulation of myeloid cell apoptotic process (GO:0033033)	1/6	0.137771	0.59689	0	0	8.01109	15.8793	APOH
negative regulation of myeloid leukocyte mediated immunity (GO:0002887)	1/6	0.137771	0.59689	0	0	8.01109	15.8793	SPI1
negative regulation of sequestering of triglyceride (GO:0010891)	1/6	0.137771	0.59689	0	0	8.01109	15.8793	OSBPL8
negative regulation of vitamin metabolic process (GO:0046137)	1/6	0.137771	0.59689	0	0	8.01109	15.8793	PRMT3
peroxisome proliferator activated receptor signaling pathway (GO:0035357)	1/6	0.137771	0.59689	0	0	8.01109	15.8793	PDK3
polyphosphate metabolic process (GO:0006797)	1/6	0.137771	0.59689	0	0	8.01109	15.8793	MINPP1
positive regulation of activin receptor signaling pathway (GO:0032927)	1/6	0.137771	0.59689	0	0	8.01109	15.8793	ACVR2A
positive regulation of autophagosome maturation (GO:1901098)	1/6	0.137771	0.59689	0	0	8.01109	15.8793	UVRAG
positive regulation of deacetylase activity (GO:0090045)	1/6	0.137771	0.59689	0	0	8.01109	15.8793	FNTA
positive regulation of toll-like receptor 7 signaling pathway (GO:0034157)	1/6	0.137771	0.59689	0	0	8.01109	15.8793	SLC15A4
protein geranylgeranylation (GO:0018344)	1/6	0.137771	0.59689	0	0	8.01109	15.8793	FNTA
protein localization to non-motile cilium (GO:0097499)	1/6	0.137771	0.59689	0	0	8.01109	15.8793	ZDHHC3
negative regulation of apoptotic process (GO:0043066)	16/485	0.138379	0.59689	0	0	1.37639	2.72216	ITGB1;ANKLE2;PRKCH;RIPK2;ZFAND6;PRKCA;DNAJC3;BAG4;APOH;PPIF;MAPK1;TRIM27;GAS6;RAF1;MAP2K5;TXNDC5
IRE1-mediated unfolded protein response (GO:0036498)	3/53	0.13907	0.59689	0	0	2.40767	4.7498	DNAJC3;VAPB;PDIA5
negative regulation of cysteine-type endopeptidase activity (GO:2000117)	3/53	0.13907	0.59689	0	0	2.40767	4.7498	GAS6;RAF1;MAP2K5
Fc receptor signaling pathway (GO:0038093)	5/112	0.139077	0.59689	0	0	1.87738	3.70356	MAP2K4;PPP3R1;FBXW11;PSME3;MAPK1
cellular lipid catabolic process (GO:0044242)	2/27	0.140061	0.59689	0	0	3.20774	6.30539	ABHD12;PLBD2
stress-activated protein kinase signaling cascade (GO:0031098)	2/27	0.140061	0.59689	0	0	3.20774	6.30539	FBXW11;MAPK1
modulation of excitatory postsynaptic potential (GO:0098815)	2/27	0.140061	0.59689	0	0	3.20774	6.30539	APP;MTMR2
negative regulation of cation channel activity (GO:2001258)	2/27	0.140061	0.59689	0	0	3.20774	6.30539	UBQLN1;CALM3
positive regulation of erythrocyte differentiation (GO:0045648)	2/27	0.140061	0.59689	0	0	3.20774	6.30539	ANKRD54;ACVR2A
positive regulation of gene silencing by miRNA (GO:2000637)	2/27	0.140061	0.59689	0	0	3.20774	6.30539	MAP2K2;AJUBA
positive regulation of mitotic cell cycle (GO:0045931)	2/27	0.140061	0.59689	0	0	3.20774	6.30539	APP;PRKCA
positive regulation of muscle cell differentiation (GO:0051149)	2/27	0.140061	0.59689	0	0	3.20774	6.30539	MEF2A;CAMK1
mitotic cell cycle phase transition (GO:0044772)	8/209	0.140319	0.59689	0	0	1.60124	3.14459	KHDRBS1;CCNY;FBXW11;CDC16;CACUL1;AJUBA;CHMP7;TAF2
regulation of gene expression, epigenetic (GO:0040029)	4/82	0.140389	0.59689	0	0	2.05912	4.04275	SPI1;TRIM27;DEK;PPM1D
glycoprotein biosynthetic process (GO:0009101)	4/83	0.144848	0.59689	0	0	2.03295	3.9278	COG3;B3GNT2;ST3GAL5;B3GALT6
positive regulation of cellular component organization (GO:0051130)	5/114	0.146574	0.59689	0	0	1.84275	3.53848	TMEM30A;FAF1;CAMK1;AJUBA;ANAPC2
amide transport (GO:0042886)	2/28	0.148519	0.59689	0	0	3.0842	5.88171	GLTP;CERT1
cellular zinc ion homeostasis (GO:0006882)	2/28	0.148519	0.59689	0	0	3.0842	5.88171	SLC30A9;SLC30A5
cristae formation (GO:0042407)	2/28	0.148519	0.59689	0	0	3.0842	5.88171	LETM1;AFG3L2
regulation of phosphatase activity (GO:0010921)	2/28	0.148519	0.59689	0	0	3.0842	5.88171	PPP1R2;PPP1R35
regulation of small molecule metabolic process (GO:0062012)	2/28	0.148519	0.59689	0	0	3.0842	5.88171	PDK3;PDK1
regulation of sodium ion transmembrane transport (GO:1902305)	2/28	0.148519	0.59689	0	0	3.0842	5.88171	CAMK2D;YWHAH
histone mRNA metabolic process (GO:0008334)	2/28	0.148519	0.59689	0	0	3.0842	5.88171	ERI1;TENT2
macromolecule catabolic process (GO:0009057)	2/28	0.148519	0.59689	0	0	3.0842	5.88171	UVRAG;CLN5
negative regulation of calcium ion transmembrane transporter activity (GO:1901020)	2/28	0.148519	0.59689	0	0	3.0842	5.88171	UBQLN1;CALM3
protein localization to Golgi apparatus (GO:0034067)	2/28	0.148519	0.59689	0	0	3.0842	5.88171	SYS1;RAB6A
protein localization to lysosome (GO:0061462)	2/28	0.148519	0.59689	0	0	3.0842	5.88171	RNF128;NAGPA
protein stabilization (GO:0050821)	7/179	0.148975	0.59689	0	0	1.63637	3.11561	BAG4;CRTAP;LAMP1;COG3;DNLZ;P3H1;TBL1X
organelle organization (GO:0006996)	14/420	0.149299	0.59689	0	0	1.38993	2.64338	HACE1;SH3KBP1;MTX2;COG3;COG1;MCOLN1;PEX7;VAPA;TBC1D20;VAPB;LONP1;TMED2;AJUBA;CHMP7
regulation of cytokinesis (GO:0032465)	4/84	0.149362	0.59689	0	0	2.00744	3.8169	MAP10;UVRAG;CALM3;ENTR1
interstrand cross-link repair (GO:0036297)	3/55	0.150504	0.59689	0	0	2.31483	4.38375	XPA;FANCE;FAAP20
negative regulation of cysteine-type endopeptidase activity involved in apoptotic process (GO:0043154)	3/55	0.150504	0.59689	0	0	2.31483	4.38375	GAS6;RAF1;MAP2K5
positive regulation of protein modification process (GO:0031401)	8/214	0.153909	0.59689	0	0	1.56197	2.92307	APP;ANKLE2;RB1CC1;NOS1AP;CALM3;CAMK1;GAS6;ACVR2A
protein-containing complex disassembly (GO:0032984)	3/56	0.15633	0.59689	0	0	2.27104	4.21456	UVRAG;MAP1LC3A;UBQLN1
glycosaminoglycan catabolic process (GO:0006027)	3/56	0.15633	0.59689	0	0	2.27104	4.21456	HGSNAT;NAGLU;GNS
positive regulation of interleukin-1 beta production (GO:0032731)	3/56	0.15633	0.59689	0	0	2.27104	4.21456	PANX1;APP;RIPK2
protein targeting to peroxisome (GO:0006625)	2/29	0.157077	0.59689	0	0	2.96982	5.49719	PEX7;ZFAND6
regulation of gluconeogenesis (GO:0006111)	2/29	0.157077	0.59689	0	0	2.96982	5.49719	CRY1;PGP
regulation of neuronal synaptic plasticity (GO:0048168)	2/29	0.157077	0.59689	0	0	2.96982	5.49719	APP;RAB5A
establishment of mitotic spindle localization (GO:0040001)	2/29	0.157077	0.59689	0	0	2.96982	5.49719	ITGB1;FBXW11
negative regulation of interferon-gamma production (GO:0032689)	2/29	0.157077	0.59689	0	0	2.96982	5.49719	C1QBP;GAS6
nucleotide-excision repair, preincision complex assembly (GO:0006294)	2/29	0.157077	0.59689	0	0	2.96982	5.49719	XPA;RAD23B
positive regulation of dephosphorylation (GO:0035306)	2/29	0.157077	0.59689	0	0	2.96982	5.49719	ANKLE2;CALM3
positive regulation of viral genome replication (GO:0045070)	2/29	0.157077	0.59689	0	0	2.96982	5.49719	VAPB;ADARB1
protein phosphorylation (GO:0006468)	16/496	0.157687	0.59689	0	0	1.34407	2.48268	APP;PXK;CAMK2D;PRKCH;NEK7;PRKCA;ACVR2A;CRY1;PDK3;MAPK1;CAMK1;GAS6;MAP4K5;MARK2;PDK1;CDK5R1
positive regulation of hydrolase activity (GO:0051345)	6/149	0.157718	0.59689	0	0	1.68607	3.11408	ITGB1;RAP1A;FNTA;TBC1D20;RAPGEF2;CALM3
positive regulation of cell projection organization (GO:0031346)	5/117	0.158134	0.59689	0	0	1.79311	3.30706	RAP1A;P3H1;RAPGEF2;CAMK1;MARK2
regulation of interferon-gamma production (GO:0032649)	4/86	0.158549	0.59689	0	0	1.95827	3.60654	C1QBP;TRIM27;GAS6;CYRIB
adenylate cyclase-activating dopamine receptor signaling pathway (GO:0007191)	1/7	0.158815	0.59689	0	0	6.67556	12.2831	GNAL
regulation by virus of viral protein levels in host cell (GO:0046719)	1/7	0.158815	0.59689	0	0	6.67556	12.2831	TBC1D20
astrocyte differentiation (GO:0048708)	1/7	0.158815	0.59689	0	0	6.67556	12.2831	EIF2B5
calcium ion export (GO:1901660)	1/7	0.158815	0.59689	0	0	6.67556	12.2831	LETM1
cation homeostasis (GO:0055080)	1/7	0.158815	0.59689	0	0	6.67556	12.2831	COX11
cellular cation homeostasis (GO:0030003)	1/7	0.158815	0.59689	0	0	6.67556	12.2831	LETM1
cellular response to laminar fluid shear stress (GO:0071499)	1/7	0.158815	0.59689	0	0	6.67556	12.2831	MAP2K5
regulation of glucocorticoid receptor signaling pathway (GO:2000322)	1/7	0.158815	0.59689	0	0	6.67556	12.2831	CRY1
cellular response to platelet-derived growth factor stimulus (GO:0036120)	1/7	0.158815	0.59689	0	0	6.67556	12.2831	SYAP1
regulation of histone deacetylase activity (GO:1901725)	1/7	0.158815	0.59689	0	0	6.67556	12.2831	CAMK2D
regulation of MDA-5 signaling pathway (GO:0039533)	1/7	0.158815	0.59689	0	0	6.67556	12.2831	C1QBP
cytochrome complex assembly (GO:0017004)	1/7	0.158815	0.59689	0	0	6.67556	12.2831	HCCS
regulation of microtubule binding (GO:1904526)	1/7	0.158815	0.59689	0	0	6.67556	12.2831	MARK2
delamination (GO:0060232)	1/7	0.158815	0.59689	0	0	6.67556	12.2831	SPI1
desmosome organization (GO:0002934)	1/7	0.158815	0.59689	0	0	6.67556	12.2831	PRKCA
regulation of NAD(P)H oxidase activity (GO:0033860)	1/7	0.158815	0.59689	0	0	6.67556	12.2831	RFK
regulation of relaxation of muscle (GO:1901077)	1/7	0.158815	0.59689	0	0	6.67556	12.2831	CAMK2D
regulation of skeletal muscle satellite cell proliferation (GO:0014842)	1/7	0.158815	0.59689	0	0	6.67556	12.2831	AKIRIN1
flavin-containing compound metabolic process (GO:0042726)	1/7	0.158815	0.59689	0	0	6.67556	12.2831	RFK
regulation of toll-like receptor 7 signaling pathway (GO:0034155)	1/7	0.158815	0.59689	0	0	6.67556	12.2831	SLC15A4
regulation of tubulin deacetylation (GO:0090043)	1/7	0.158815	0.59689	0	0	6.67556	12.2831	FNTA
riboflavin metabolic process (GO:0006771)	1/7	0.158815	0.59689	0	0	6.67556	12.2831	RFK
ribose phosphate biosynthetic process (GO:0046390)	1/7	0.158815	0.59689	0	0	6.67556	12.2831	PRPSAP1
ribosomal small subunit export from nucleus (GO:0000056)	1/7	0.158815	0.59689	0	0	6.67556	12.2831	NOP9
L-methionine salvage (GO:0071267)	1/7	0.158815	0.59689	0	0	6.67556	12.2831	MRI1
late nucleophagy (GO:0044805)	1/7	0.158815	0.59689	0	0	6.67556	12.2831	ATG2B
lymphoid progenitor cell differentiation (GO:0002320)	1/7	0.158815	0.59689	0	0	6.67556	12.2831	SPI1
synaptic vesicle docking (GO:0016081)	1/7	0.158815	0.59689	0	0	6.67556	12.2831	UNC13A
thiamine-containing compound metabolic process (GO:0042723)	1/7	0.158815	0.59689	0	0	6.67556	12.2831	SLC19A2
thyroid hormone transport (GO:0070327)	1/7	0.158815	0.59689	0	0	6.67556	12.2831	SLC16A10
mitochondrial DNA metabolic process (GO:0032042)	1/7	0.158815	0.59689	0	0	6.67556	12.2831	LONP1
monoacylglycerol catabolic process (GO:0052651)	1/7	0.158815	0.59689	0	0	6.67556	12.2831	ABHD12
negative regulation by host of viral genome replication (GO:0044828)	1/7	0.158815	0.59689	0	0	6.67556	12.2831	VAPA
negative regulation of dendritic cell apoptotic process (GO:2000669)	1/7	0.158815	0.59689	0	0	6.67556	12.2831	GAS6
negative regulation of low-density lipoprotein receptor activity (GO:1905598)	1/7	0.158815	0.59689	0	0	6.67556	12.2831	APP
negative regulation of neurotransmitter secretion (GO:0046929)	1/7	0.158815	0.59689	0	0	6.67556	12.2831	RAP1A
negative regulation of protein kinase activity by regulation of protein phosphorylation (GO:0044387)	1/7	0.158815	0.59689	0	0	6.67556	12.2831	ADARB1
nucleotide-binding oligomerization domain containing 2 signaling pathway (GO:0070431)	1/7	0.158815	0.59689	0	0	6.67556	12.2831	RIPK2
polyamine biosynthetic process (GO:0006596)	1/7	0.158815	0.59689	0	0	6.67556	12.2831	SRM
positive regulation of B cell receptor signaling pathway (GO:0050861)	1/7	0.158815	0.59689	0	0	6.67556	12.2831	PRKCH
positive regulation of cAMP-mediated signaling (GO:0043950)	1/7	0.158815	0.59689	0	0	6.67556	12.2831	RAPGEF2
positive regulation of ER-associated ubiquitin-dependent protein catabolic process (GO:1903071)	1/7	0.158815	0.59689	0	0	6.67556	12.2831	UBQLN1
positive regulation of gliogenesis (GO:0014015)	1/7	0.158815	0.59689	0	0	6.67556	12.2831	PRKCH
positive regulation of lipopolysaccharide-mediated signaling pathway (GO:0031666)	1/7	0.158815	0.59689	0	0	6.67556	12.2831	PRKCA
positive regulation of NK T cell activation (GO:0051135)	1/7	0.158815	0.59689	0	0	6.67556	12.2831	RASAL3
positive regulation of synaptic plasticity (GO:0031915)	1/7	0.158815	0.59689	0	0	6.67556	12.2831	ANAPC2
positive regulation of synaptic transmission, GABAergic (GO:0032230)	1/7	0.158815	0.59689	0	0	6.67556	12.2831	ZDHHC3
positive regulation of trophoblast cell migration (GO:1901165)	1/7	0.158815	0.59689	0	0	6.67556	12.2831	C1QBP
protein localization to ciliary membrane (GO:1903441)	1/7	0.158815	0.59689	0	0	6.67556	12.2831	RABEP1
regulation of cellular response to stress (GO:0080135)	5/118	0.162068	0.602306	0	0	1.77715	3.23395	BAG4;CAMK2D;MAPK1;AJUBA;RAE1
protein N-linked glycosylation via asparagine (GO:0018279)	2/30	0.165726	0.602306	0	0	2.86361	5.14711	FUT8;MGAT2
establishment of spindle orientation (GO:0051294)	2/30	0.165726	0.602306	0	0	2.86361	5.14711	ITGB1;FBXW11
extrinsic apoptotic signaling pathway via death domain receptors (GO:0008625)	2/30	0.165726	0.602306	0	0	2.86361	5.14711	SPI1;ZDHHC3
histone H3-K4 methylation (GO:0051568)	2/30	0.165726	0.602306	0	0	2.86361	5.14711	WDR82;ASH2L
zinc ion homeostasis (GO:0055069)	2/30	0.165726	0.602306	0	0	2.86361	5.14711	SLC30A9;SLC30A5
antigen receptor-mediated signaling pathway (GO:0050851)	7/185	0.167459	0.602306	0	0	1.58072	2.82477	EIF2B5;KHDRBS1;FBXW11;RIPK2;PSME3;RFTN1;SLA2
retrograde transport, endosome to Golgi (GO:0042147)	4/88	0.167938	0.602306	0	0	1.91145	3.41034	STX6;TRIM27;RAB6A;CLN5
receptor metabolic process (GO:0043112)	3/58	0.168186	0.602306	0	0	2.18823	3.90092	ITGB1;UVRAG;AP2M1
cellular iron ion homeostasis (GO:0006879)	3/58	0.168186	0.602306	0	0	2.18823	3.90092	CAND1;NDFIP1;ISCU
positive regulation of protein binding (GO:0032092)	3/58	0.168186	0.602306	0	0	2.18823	3.90092	APP;RIPK2;RAPGEF2
collagen fibril organization (GO:0030199)	4/89	0.172705	0.602306	0	0	1.88887	3.31717	CRTAP;P3H1;P3H4;COLGALT1
SCF-dependent proteasomal ubiquitin-dependent protein catabolic process (GO:0031146)	4/89	0.172705	0.602306	0	0	1.88887	3.31717	FBXL20;FBXW11;PSME3;FBXO4
regulation of secretion by cell (GO:1903530)	3/59	0.17421	0.602306	0	0	2.14904	3.75544	DNAJC1;RALA;P3H1
phospholipid transport (GO:0015914)	3/59	0.17421	0.602306	0	0	2.14904	3.75544	OSBPL8;TMEM30A;ATP8A1
protein palmitoylation (GO:0018345)	2/31	0.174454	0.602306	0	0	2.76472	4.82746	ZDHHC7;ZDHHC3
regulation of cellular senescence (GO:2000772)	2/31	0.174454	0.602306	0	0	2.76472	4.82746	RBL1;YPEL3
cellular response to cAMP (GO:0071320)	2/31	0.174454	0.602306	0	0	2.76472	4.82746	RAP1A;RAPGEF2
peptidyl-asparagine modification (GO:0018196)	2/31	0.174454	0.602306	0	0	2.76472	4.82746	FUT8;MGAT2
phospholipid translocation (GO:0045332)	2/31	0.174454	0.602306	0	0	2.76472	4.82746	TMEM30A;ATP8A1
positive regulation of mononuclear cell migration (GO:0071677)	2/31	0.174454	0.602306	0	0	2.76472	4.82746	C1QBP;GAS6
positive regulation of protein targeting to mitochondrion (GO:1903955)	2/31	0.174454	0.602306	0	0	2.76472	4.82746	NPEPPS;UBE2J2
positive regulation of binding (GO:0051099)	4/90	0.177518	0.602306	0	0	1.86681	3.22712	APP;RIPK2;RAPGEF2;CLN5
protein complex oligomerization (GO:0051259)	4/90	0.177518	0.602306	0	0	1.86681	3.22712	LETM1;HGSNAT;ELAVL1;MCU
actin filament reorganization (GO:0090527)	1/8	0.179347	0.602306	0	0	5.72162	9.8322	MCU
protein retention in ER lumen (GO:0006621)	1/8	0.179347	0.602306	0	0	5.72162	9.8322	ANKRD13C
adenosine to inosine editing (GO:0006382)	1/8	0.179347	0.602306	0	0	5.72162	9.8322	ADARB1
basic amino acid transport (GO:0015802)	1/8	0.179347	0.602306	0	0	5.72162	9.8322	SLC15A4
regulation of cardiac muscle cell action potential involved in regulation of contraction (GO:0098909)	1/8	0.179347	0.602306	0	0	5.72162	9.8322	CAMK2D
regulation of cyclic-nucleotide phosphodiesterase activity (GO:0051342)	1/8	0.179347	0.602306	0	0	5.72162	9.8322	CALM3
cellular response to interferon-alpha (GO:0035457)	1/8	0.179347	0.602306	0	0	5.72162	9.8322	GAS6
cytoplasmic sequestering of NF-kappaB (GO:0007253)	1/8	0.179347	0.602306	0	0	5.72162	9.8322	FAF1
dendritic spine maintenance (GO:0097062)	1/8	0.179347	0.602306	0	0	5.72162	9.8322	MTMR2
DNA damage induced protein phosphorylation (GO:0006975)	1/8	0.179347	0.602306	0	0	5.72162	9.8322	CRY1
regulation of nitric oxide metabolic process (GO:0080164)	1/8	0.179347	0.602306	0	0	5.72162	9.8322	NOS1AP
regulation of pattern recognition receptor signaling pathway (GO:0062207)	1/8	0.179347	0.602306	0	0	5.72162	9.8322	SLC15A4
endonucleolytic cleavage in ITS1 to separate SSU-rRNA from 5.8S rRNA and LSU-rRNA from tricistronic rRNA transcript (SSU-rRNA, 5.8S rRNA, LSU-rRNA) (GO:0000447)	1/8	0.179347	0.602306	0	0	5.72162	9.8322	NOP9
regulation of protein localization to chromatin (GO:1905634)	1/8	0.179347	0.602306	0	0	5.72162	9.8322	SPI1
regulation of RNA biosynthetic process (GO:2001141)	1/8	0.179347	0.602306	0	0	5.72162	9.8322	RALY
establishment of protein localization to peroxisome (GO:0072663)	1/8	0.179347	0.602306	0	0	5.72162	9.8322	ZFAND6
forebrain neuron development (GO:0021884)	1/8	0.179347	0.602306	0	0	5.72162	9.8322	RAPGEF2
forebrain neuron differentiation (GO:0021879)	1/8	0.179347	0.602306	0	0	5.72162	9.8322	RAPGEF2
fusion of virus membrane with host plasma membrane (GO:0019064)	1/8	0.179347	0.602306	0	0	5.72162	9.8322	GAS6
heparan sulfate proteoglycan biosynthetic process, polysaccharide chain biosynthetic process (GO:0015014)	1/8	0.179347	0.602306	0	0	5.72162	9.8322	EXT2
histone H2A-K119 monoubiquitination (GO:0036353)	1/8	0.179347	0.602306	0	0	5.72162	9.8322	PCGF6
rRNA base methylation (GO:0070475)	1/8	0.179347	0.602306	0	0	5.72162	9.8322	METTL15
skeletal muscle tissue regeneration (GO:0043403)	1/8	0.179347	0.602306	0	0	5.72162	9.8322	AKIRIN1
spermidine metabolic process (GO:0008216)	1/8	0.179347	0.602306	0	0	5.72162	9.8322	SRM
membrane fusion involved in viral entry into host cell (GO:0039663)	1/8	0.179347	0.602306	0	0	5.72162	9.8322	GAS6
tRNA transcription (GO:0009304)	1/8	0.179347	0.602306	0	0	5.72162	9.8322	BRF1
mitochondrial RNA processing (GO:0000963)	1/8	0.179347	0.602306	0	0	5.72162	9.8322	ELAC2
mitochondrial tRNA processing (GO:0090646)	1/8	0.179347	0.602306	0	0	5.72162	9.8322	ELAC2
mitotic spindle elongation (GO:0000022)	1/8	0.179347	0.602306	0	0	5.72162	9.8322	MAP10
mitotic spindle midzone assembly (GO:0051256)	1/8	0.179347	0.602306	0	0	5.72162	9.8322	MAP10
myoblast migration (GO:0051451)	1/8	0.179347	0.602306	0	0	5.72162	9.8322	AKIRIN1
negative regulation of appetite (GO:0032099)	1/8	0.179347	0.602306	0	0	5.72162	9.8322	NENF
negative regulation of calcium ion import (GO:0090281)	1/8	0.179347	0.602306	0	0	5.72162	9.8322	TRIM27
negative regulation of long-term synaptic potentiation (GO:1900272)	1/8	0.179347	0.602306	0	0	5.72162	9.8322	APP
negative regulation of mitochondrial fusion (GO:0010637)	1/8	0.179347	0.602306	0	0	5.72162	9.8322	VAT1
negative regulation of muscle cell apoptotic process (GO:0010656)	1/8	0.179347	0.602306	0	0	5.72162	9.8322	APOH
negative regulation of regulated secretory pathway (GO:1903306)	1/8	0.179347	0.602306	0	0	5.72162	9.8322	RAP1A
negative regulation of sodium ion transport (GO:0010766)	1/8	0.179347	0.602306	0	0	5.72162	9.8322	CAMK2D
peptidyl-lysine hydroxylation (GO:0017185)	1/8	0.179347	0.602306	0	0	5.72162	9.8322	P3H4
peptidyl-serine autophosphorylation (GO:0036289)	1/8	0.179347	0.602306	0	0	5.72162	9.8322	MAP2K2
platelet activating factor metabolic process (GO:0046469)	1/8	0.179347	0.602306	0	0	5.72162	9.8322	CHPT1
positive regulation of early endosome to late endosome transport (GO:2000643)	1/8	0.179347	0.602306	0	0	5.72162	9.8322	MTMR2
positive regulation of fibroblast migration (GO:0010763)	1/8	0.179347	0.602306	0	0	5.72162	9.8322	ITGB1
positive regulation of lipoprotein lipase activity (GO:0051006)	1/8	0.179347	0.602306	0	0	5.72162	9.8322	APOH
positive regulation of ryanodine-sensitive calcium-release channel activity (GO:0060316)	1/8	0.179347	0.602306	0	0	5.72162	9.8322	CALM3
positive regulation of vascular associated smooth muscle cell migration (GO:1904754)	1/8	0.179347	0.602306	0	0	5.72162	9.8322	DOCK4
progesterone receptor signaling pathway (GO:0050847)	1/8	0.179347	0.602306	0	0	5.72162	9.8322	UBE3A
cellular protein catabolic process (GO:0044257)	3/60	0.180294	0.60285	0	0	2.11123	3.6169	CAPN2;LONP1;AP2M1
RNA methylation (GO:0001510)	3/60	0.180294	0.60285	0	0	2.11123	3.6169	WTAP;NSUN2;FTSJ1
regulation of GTPase activity (GO:0043087)	7/189	0.180317	0.60285	0	0	1.54566	2.64777	ARHGAP9;ITGB1;RAP1A;TBC1D20;CHN2;TMED2;RAPGEF2
regulation of dendrite morphogenesis (GO:0048814)	2/32	0.183255	0.607717	0	0	2.67243	4.53479	RAPGEF2;YWHAH
cellular response to glucose stimulus (GO:0071333)	2/32	0.183255	0.607717	0	0	2.67243	4.53479	PDK3;GAS6
gene silencing by miRNA (GO:0035195)	2/32	0.183255	0.607717	0	0	2.67243	4.53479	SNIP1;AJUBA
negative regulation of intracellular steroid hormone receptor signaling pathway (GO:0033144)	2/32	0.183255	0.607717	0	0	2.67243	4.53479	CRY1;PIAS2
positive regulation of telomere maintenance (GO:0032206)	2/32	0.183255	0.607717	0	0	2.67243	4.53479	NEK7;MAPK1
iron ion homeostasis (GO:0055072)	3/61	0.186434	0.607717	0	0	2.07472	3.48487	CAND1;NDFIP1;ISCU
negative regulation of response to stimulus (GO:0048585)	3/61	0.186434	0.607717	0	0	2.07472	3.48487	BRAP;RBL1;MAP2K5
positive regulation of DNA biosynthetic process (GO:2000573)	3/61	0.186434	0.607717	0	0	2.07472	3.48487	NEK7;FBXO4;MAPK1
regulation of endothelial cell proliferation (GO:0001936)	4/92	0.187278	0.607717	0	0	1.82419	3.05581	APOH;PTPRM;EMC10;PRKCA
T cell receptor signaling pathway (GO:0050852)	6/158	0.189821	0.607717	0	0	1.5855	2.63458	EIF2B5;KHDRBS1;FBXW11;RIPK2;PSME3;RFTN1
apoptotic cell clearance (GO:0043277)	2/33	0.192118	0.607717	0	0	2.58609	4.26613	GAS6;TXNDC5
apoptotic mitochondrial changes (GO:0008637)	2/33	0.192118	0.607717	0	0	2.58609	4.26613	ATG3;MFF
regulation of histone acetylation (GO:0035065)	2/33	0.192118	0.607717	0	0	2.58609	4.26613	SPI1;CAMK1
keratan sulfate metabolic process (GO:0042339)	2/33	0.192118	0.607717	0	0	2.58609	4.26613	B3GNT2;GNS
lytic vacuole organization (GO:0080171)	2/33	0.192118	0.607717	0	0	2.58609	4.26613	NAGPA;CLN5
positive regulation of ATP metabolic process (GO:1903580)	2/33	0.192118	0.607717	0	0	2.58609	4.26613	APP;PRXL2C
positive regulation of interleukin-1 production (GO:0032732)	3/62	0.192628	0.607717	0	0	2.03945	3.35897	PANX1;APP;RIPK2
protein transport (GO:0015031)	12/369	0.193088	0.607717	0	0	1.35266	2.2246	ARL4A;SYS1;RAB24;STX6;TMED2;COPZ2;RAB6A;MCOLN1;RAB5A;TBC1D22B;ARF5;YWHAH
interleukin-1-mediated signaling pathway (GO:0070498)	4/94	0.197207	0.607717	0	0	1.78347	2.89547	FBXW11;RIPK2;PSME3;PELI1
positive regulation of protein phosphorylation (GO:0001934)	12/371	0.197899	0.607717	0	0	1.34498	2.17887	APP;RAP1A;RIPK2;RB1CC1;RAPGEF2;MAPK1;CALM3;CAMK1;GAS6;RAF1;CACUL1;ACVR2A
cellular response to reactive oxygen species (GO:0034614)	3/63	0.198872	0.607717	0	0	2.00536	3.23884	PPIF;MAPK1;RHOB
positive regulation of viral process (GO:0048524)	3/63	0.198872	0.607717	0	0	2.00536	3.23884	TBC1D20;VAPB;ADARB1
protein O-linked glycosylation via threonine (GO:0018243)	1/9	0.199379	0.607717	0	0	5.00616	8.07266	GALNT11
actin-mediated cell contraction (GO:0070252)	1/9	0.199379	0.607717	0	0	5.00616	8.07266	CAMK2D
CD40 signaling pathway (GO:0023035)	1/9	0.199379	0.607717	0	0	5.00616	8.07266	ITGB1
regulation of ER to Golgi vesicle-mediated transport (GO:0060628)	1/9	0.199379	0.607717	0	0	5.00616	8.07266	TBC1D20
regulation of ER-associated ubiquitin-dependent protein catabolic process (GO:1903069)	1/9	0.199379	0.607717	0	0	5.00616	8.07266	UBQLN1
regulation of fibroblast apoptotic process (GO:2000269)	1/9	0.199379	0.607717	0	0	5.00616	8.07266	GAS6
regulation of glial cell proliferation (GO:0060251)	1/9	0.199379	0.607717	0	0	5.00616	8.07266	PRKCH
cellular response to muramyl dipeptide (GO:0071225)	1/9	0.199379	0.607717	0	0	5.00616	8.07266	RIPK2
regulation of histone H4 acetylation (GO:0090239)	1/9	0.199379	0.607717	0	0	5.00616	8.07266	SPI1
complement activation, classical pathway (GO:0006958)	1/9	0.199379	0.607717	0	0	5.00616	8.07266	C1QC
regulation of mammary gland epithelial cell proliferation (GO:0033599)	1/9	0.199379	0.607717	0	0	5.00616	8.07266	DEAF1
regulation of skeletal muscle cell differentiation (GO:2001014)	1/9	0.199379	0.607717	0	0	5.00616	8.07266	NR1D2
exonucleolytic trimming involved in rRNA processing (GO:0000459)	1/9	0.199379	0.607717	0	0	5.00616	8.07266	ERI1
exonucleolytic trimming to generate mature 3'-end of 5.8S rRNA from tricistronic rRNA transcript (SSU-rRNA, 5.8S rRNA, LSU-rRNA) (GO:0000467)	1/9	0.199379	0.607717	0	0	5.00616	8.07266	ERI1
regulation of smooth muscle cell apoptotic process (GO:0034391)	1/9	0.199379	0.607717	0	0	5.00616	8.07266	APOH
fucose catabolic process (GO:0019317)	1/9	0.199379	0.607717	0	0	5.00616	8.07266	FUT8
hormone transport (GO:0009914)	1/9	0.199379	0.607717	0	0	5.00616	8.07266	SLC16A10
L-fucose catabolic process (GO:0042355)	1/9	0.199379	0.607717	0	0	5.00616	8.07266	FUT8
L-fucose metabolic process (GO:0042354)	1/9	0.199379	0.607717	0	0	5.00616	8.07266	FUT8
lysosomal lumen acidification (GO:0007042)	1/9	0.199379	0.607717	0	0	5.00616	8.07266	CLN5
synapse pruning (GO:0098883)	1/9	0.199379	0.607717	0	0	5.00616	8.07266	C1QC
mesodermal cell differentiation (GO:0048333)	1/9	0.199379	0.607717	0	0	5.00616	8.07266	ITGB1
mitochondrial respirasome assembly (GO:0097250)	1/9	0.199379	0.607717	0	0	5.00616	8.07266	RAB5IF
negative regulation of biomineralization (GO:0110150)	1/9	0.199379	0.607717	0	0	5.00616	8.07266	GAS6
negative regulation of fibrinolysis (GO:0051918)	1/9	0.199379	0.607717	0	0	5.00616	8.07266	APOH
negative regulation of leukocyte degranulation (GO:0043301)	1/9	0.199379	0.607717	0	0	5.00616	8.07266	SPI1
negative regulation of necroptotic process (GO:0060546)	1/9	0.199379	0.607717	0	0	5.00616	8.07266	PELI1
negative regulation of RNA catabolic process (GO:1902369)	1/9	0.199379	0.607717	0	0	5.00616	8.07266	TENT2
Notch receptor processing (GO:0007220)	1/9	0.199379	0.607717	0	0	5.00616	8.07266	GALNT11
peptidyl-cysteine modification (GO:0018198)	1/9	0.199379	0.607717	0	0	5.00616	8.07266	RAB6A
peroxisomal transport (GO:0043574)	1/9	0.199379	0.607717	0	0	5.00616	8.07266	ZFAND6
peroxisome fission (GO:0016559)	1/9	0.199379	0.607717	0	0	5.00616	8.07266	MFF
plasminogen activation (GO:0031639)	1/9	0.199379	0.607717	0	0	5.00616	8.07266	APOH
positive regulation of megakaryocyte differentiation (GO:0045654)	1/9	0.199379	0.607717	0	0	5.00616	8.07266	PITHD1
positive regulation of mitochondrial calcium ion concentration (GO:0051561)	1/9	0.199379	0.607717	0	0	5.00616	8.07266	MCU
positive regulation of sequestering of triglyceride (GO:0010890)	1/9	0.199379	0.607717	0	0	5.00616	8.07266	OSBPL11
positive regulation of synapse maturation (GO:0090129)	1/9	0.199379	0.607717	0	0	5.00616	8.07266	ANAPC2
positive regulation of triglyceride lipase activity (GO:0061365)	1/9	0.199379	0.607717	0	0	5.00616	8.07266	APOH
protein hexamerization (GO:0034214)	1/9	0.199379	0.607717	0	0	5.00616	8.07266	LETM1
regulation of glucose metabolic process (GO:0010906)	2/34	0.201035	0.607717	0	0	2.50514	4.01894	PDK3;PDK1
response to steroid hormone (GO:0048545)	2/34	0.201035	0.607717	0	0	2.50514	4.01894	UBE3A;ATP1A1
histone lysine methylation (GO:0034968)	2/34	0.201035	0.607717	0	0	2.50514	4.01894	WDR82;ASH2L
tRNA export from nucleus (GO:0006409)	2/34	0.201035	0.607717	0	0	2.50514	4.01894	XPOT;RAE1
tRNA methylation (GO:0030488)	2/34	0.201035	0.607717	0	0	2.50514	4.01894	NSUN2;FTSJ1
tRNA-containing ribonucleoprotein complex export from nucleus (GO:0071431)	2/34	0.201035	0.607717	0	0	2.50514	4.01894	XPOT;RAE1
negative regulation of mitochondrion organization (GO:0010823)	2/34	0.201035	0.607717	0	0	2.50514	4.01894	VAT1;PPIF
phosphatidylserine metabolic process (GO:0006658)	2/34	0.201035	0.607717	0	0	2.50514	4.01894	ABHD12;OSBPL8
positive regulation of protein dephosphorylation (GO:0035307)	2/34	0.201035	0.607717	0	0	2.50514	4.01894	ANKLE2;CALM3
positive regulation of telomerase activity (GO:0051973)	2/34	0.201035	0.607717	0	0	2.50514	4.01894	NEK7;MAPK1
negative regulation of cell cycle process (GO:0010948)	3/64	0.205165	0.610155	0	0	1.97238	3.12414	PCGF6;RING1;TFDP2
regulation of vesicle-mediated transport (GO:0060627)	4/96	0.207291	0.610155	0	0	1.74452	2.74523	RALA;MAP2K2;MAPK1;RAB5A
cellular response to hydrogen peroxide (GO:0070301)	2/35	0.209999	0.610155	0	0	2.42911	3.79099	PPIF;RHOB
regulation of muscle cell differentiation (GO:0051147)	2/35	0.209999	0.610155	0	0	2.42911	3.79099	MEF2A;CAMK1
response to exogenous dsRNA (GO:0043330)	2/35	0.209999	0.610155	0	0	2.42911	3.79099	RFTN1;ZCCHC3
negative regulation of epithelial cell migration (GO:0010633)	2/35	0.209999	0.610155	0	0	2.42911	3.79099	APOH;PTPRM
negative regulation of neurogenesis (GO:0050768)	2/35	0.209999	0.610155	0	0	2.42911	3.79099	RAPGEF2;YWHAH
positive regulation of lymphocyte activation (GO:0051251)	2/35	0.209999	0.610155	0	0	2.42911	3.79099	SH3KBP1;CYRIB
regulation of signal transduction (GO:0009966)	7/198	0.210676	0.610155	0	0	1.47214	2.29276	BRAP;APP;GALNT11;ANKRD54;ZDHHC7;RFNG;ZDHHC3
tRNA modification (GO:0006400)	3/65	0.211502	0.610155	0	0	1.94047	3.01456	DTWD2;NSUN2;FTSJ1
G2/M transition of mitotic cell cycle (GO:0000086)	5/130	0.212092	0.610155	0	0	1.60555	2.48978	KHDRBS1;CCNY;FBXW11;AJUBA;TAF2
protein glycosylation (GO:0006486)	5/130	0.212092	0.610155	0	0	1.60555	2.48978	FUT8;COG3;ST3GAL5;B3GNT2;MGAT2
endomembrane system organization (GO:0010256)	7/199	0.214163	0.610155	0	0	1.4644	2.25666	HACE1;TBC1D20;VAPA;VAPB;COG3;COG1;TMED2
regulation of neuron projection development (GO:0010975)	6/165	0.216376	0.610155	0	0	1.51515	2.31929	RAP1A;P3H1;RAPGEF2;CAMK1;MARK2;CDK5R1
cell cycle G2/M phase transition (GO:0044839)	5/131	0.21647	0.610155	0	0	1.59272	2.43735	KHDRBS1;CCNY;FBXW11;AJUBA;TAF2
cellular response to metal ion (GO:0071248)	5/131	0.21647	0.610155	0	0	1.59272	2.43735	MEF2A;CAMK2D;PPIF;MAPK1;MCOLN1
positive regulation of cell cycle (GO:0045787)	3/66	0.217882	0.610155	0	0	1.90957	2.90981	APP;CCNY;PRKCA
positive regulation of cell death (GO:0010942)	3/66	0.217882	0.610155	0	0	1.90957	2.90981	CELF1;RIPK2;FAF1
protein prenylation (GO:0018342)	1/10	0.218923	0.610155	0	0	4.44969	6.75923	FNTA
regulation of cell-cell adhesion involved in gastrulation (GO:0070587)	1/10	0.218923	0.610155	0	0	4.44969	6.75923	MAP2K5
regulation of DNA damage checkpoint (GO:2000001)	1/10	0.218923	0.610155	0	0	4.44969	6.75923	CRY1
cellular response to dopamine (GO:1903351)	1/10	0.218923	0.610155	0	0	4.44969	6.75923	MAPK1
cellular response to hydroxyurea (GO:0072711)	1/10	0.218923	0.610155	0	0	4.44969	6.75923	NSMCE3
regulation of granulocyte differentiation (GO:0030852)	1/10	0.218923	0.610155	0	0	4.44969	6.75923	C1QC
chondroitin sulfate proteoglycan metabolic process (GO:0050654)	1/10	0.218923	0.610155	0	0	4.44969	6.75923	XYLT2
defense response to tumor cell (GO:0002357)	1/10	0.218923	0.610155	0	0	4.44969	6.75923	SPI1
dicarboxylic acid biosynthetic process (GO:0043650)	1/10	0.218923	0.610155	0	0	4.44969	6.75923	GLUD1
DNA replication-dependent nucleosome assembly (GO:0006335)	1/10	0.218923	0.610155	0	0	4.44969	6.75923	ASF1A
DNA replication-dependent nucleosome organization (GO:0034723)	1/10	0.218923	0.610155	0	0	4.44969	6.75923	ASF1A
regulation of phospholipid metabolic process (GO:1903725)	1/10	0.218923	0.610155	0	0	4.44969	6.75923	MTMR2
endothelial tube morphogenesis (GO:0061154)	1/10	0.218923	0.610155	0	0	4.44969	6.75923	RHOB
ESCRT complex disassembly (GO:1904896)	1/10	0.218923	0.610155	0	0	4.44969	6.75923	CHMP7
ESCRT III complex disassembly (GO:1904903)	1/10	0.218923	0.610155	0	0	4.44969	6.75923	CHMP7
formation of translation preinitiation complex (GO:0001731)	1/10	0.218923	0.610155	0	0	4.44969	6.75923	EIF5
regulation of type B pancreatic cell development (GO:2000074)	1/10	0.218923	0.610155	0	0	4.44969	6.75923	RHEB
response to dopamine (GO:1903350)	1/10	0.218923	0.610155	0	0	4.44969	6.75923	MAPK1
response to laminar fluid shear stress (GO:0034616)	1/10	0.218923	0.610155	0	0	4.44969	6.75923	MAP2K5
rRNA 3'-end processing (GO:0031125)	1/10	0.218923	0.610155	0	0	4.44969	6.75923	ERI1
SNARE complex assembly (GO:0035493)	1/10	0.218923	0.610155	0	0	4.44969	6.75923	UVRAG
low-density lipoprotein particle receptor catabolic process (GO:0032802)	1/10	0.218923	0.610155	0	0	4.44969	6.75923	AP2M1
low-density lipoprotein receptor particle metabolic process (GO:0032799)	1/10	0.218923	0.610155	0	0	4.44969	6.75923	AP2M1
urea cycle (GO:0000050)	1/10	0.218923	0.610155	0	0	4.44969	6.75923	SLC25A15
UV protection (GO:0009650)	1/10	0.218923	0.610155	0	0	4.44969	6.75923	XPA
negative regulation of circadian rhythm (GO:0042754)	1/10	0.218923	0.610155	0	0	4.44969	6.75923	CRY1
negative regulation of heterotypic cell-cell adhesion (GO:0034115)	1/10	0.218923	0.610155	0	0	4.44969	6.75923	MAP2K5
negative regulation of sodium ion transmembrane transport (GO:1902306)	1/10	0.218923	0.610155	0	0	4.44969	6.75923	CAMK2D
negative regulation of sodium ion transmembrane transporter activity (GO:2000650)	1/10	0.218923	0.610155	0	0	4.44969	6.75923	CAMK2D
negative regulation of voltage-gated calcium channel activity (GO:1901386)	1/10	0.218923	0.610155	0	0	4.44969	6.75923	CALM3
neuron projection fasciculation (GO:0106030)	1/10	0.218923	0.610155	0	0	4.44969	6.75923	CDK5R1
neuron projection maintenance (GO:1990535)	1/10	0.218923	0.610155	0	0	4.44969	6.75923	APP
neuron remodeling (GO:0016322)	1/10	0.218923	0.610155	0	0	4.44969	6.75923	APP
positive regulation of circadian rhythm (GO:0042753)	1/10	0.218923	0.610155	0	0	4.44969	6.75923	FBXW11
positive regulation of coagulation (GO:0050820)	1/10	0.218923	0.610155	0	0	4.44969	6.75923	APOH
positive regulation of hemostasis (GO:1900048)	1/10	0.218923	0.610155	0	0	4.44969	6.75923	APOH
positive regulation of RIG-I signaling pathway (GO:1900246)	1/10	0.218923	0.610155	0	0	4.44969	6.75923	ZCCHC3
protein insertion into ER membrane by stop-transfer membrane-anchor sequence (GO:0045050)	1/10	0.218923	0.610155	0	0	4.44969	6.75923	EMC10
protein localization to endosome (GO:0036010)	1/10	0.218923	0.610155	0	0	4.44969	6.75923	TMEM30A
cyclic-nucleotide-mediated signaling (GO:0019935)	2/36	0.219002	0.610155	0	0	2.35754	3.58033	RAPGEF2;NUDT4
establishment of protein localization to plasma membrane (GO:0061951)	2/36	0.219002	0.610155	0	0	2.35754	3.58033	SYS1;RILPL1
regulation of sodium ion transport (GO:0002028)	2/36	0.219002	0.610155	0	0	2.35754	3.58033	ATP1A1;YWHAH
membrane assembly (GO:0071709)	2/36	0.219002	0.610155	0	0	2.35754	3.58033	RFTN1;CHMP7
transition metal ion transport (GO:0000041)	2/36	0.219002	0.610155	0	0	2.35754	3.58033	SLC30A9;SLC30A5
positive regulation of innate immune response (GO:0045089)	2/36	0.219002	0.610155	0	0	2.35754	3.58033	SPI1;SLC15A4
regulation of gene silencing by miRNA (GO:0060964)	3/67	0.224301	0.618699	0	0	1.87964	2.80962	ELAVL1;AJUBA;RAE1
regulation of microtubule cytoskeleton organization (GO:0070507)	2/37	0.228037	0.618699	0	0	2.29006	3.38528	GAS2L1;MARK2
regulation of p38MAPK cascade (GO:1900744)	2/37	0.228037	0.618699	0	0	2.29006	3.38528	SPI1;EMC10
regulation of protein autophosphorylation (GO:0031952)	2/37	0.228037	0.618699	0	0	2.29006	3.38528	PPP2R5E;CALM3
glutamate receptor signaling pathway (GO:0007215)	2/37	0.228037	0.618699	0	0	2.29006	3.38528	APP;CDK5R1
lysosome localization (GO:0032418)	2/37	0.228037	0.618699	0	0	2.29006	3.38528	PIP4P1;BORCS6
tRNA transport (GO:0051031)	2/37	0.228037	0.618699	0	0	2.29006	3.38528	XPOT;RAE1
negative regulation of endothelial cell proliferation (GO:0001937)	2/37	0.228037	0.618699	0	0	2.29006	3.38528	APOH;PTPRM
cellular protein-containing complex assembly (GO:0034622)	6/168	0.228128	0.618699	0	0	1.48686	2.19735	UVRAG;DNAAF2;HSPA4;LONP1;AP2M1;RAB5IF
regulation of phosphoprotein phosphatase activity (GO:0043666)	2/38	0.237097	0.618699	0	0	2.22634	3.20434	PPP1R2;CALM3
response to cAMP (GO:0051591)	2/38	0.237097	0.618699	0	0	2.22634	3.20434	RAP1A;RAPGEF2
lysosome organization (GO:0007040)	2/38	0.237097	0.618699	0	0	2.22634	3.20434	NAGPA;CLN5
ncRNA export from nucleus (GO:0097064)	2/38	0.237097	0.618699	0	0	2.22634	3.20434	XPOT;RAE1
negative regulation of endothelial cell migration (GO:0010596)	2/38	0.237097	0.618699	0	0	2.22634	3.20434	APOH;PTPRM
RNA 3'-end processing (GO:0031123)	3/69	0.237245	0.618699	0	0	1.82249	2.62195	SRSF4;CASC3;TENT2
protein oxidation (GO:0018158)	1/11	0.237991	0.618699	0	0	4.00452	5.74857	SUMF1
B cell mediated immunity (GO:0019724)	1/11	0.237991	0.618699	0	0	4.00452	5.74857	SLA2
regulation of cardiac muscle cell apoptotic process (GO:0010665)	1/11	0.237991	0.618699	0	0	4.00452	5.74857	CAMK2D
calcineurin-NFAT signaling cascade (GO:0033173)	1/11	0.237991	0.618699	0	0	4.00452	5.74857	PPP3R1
cardiac muscle cell membrane repolarization (GO:0099622)	1/11	0.237991	0.618699	0	0	4.00452	5.74857	ATP1A1
regulation of histone H3-K9 acetylation (GO:2000615)	1/11	0.237991	0.618699	0	0	4.00452	5.74857	CAMK1
regulation of lipid kinase activity (GO:0043550)	1/11	0.237991	0.618699	0	0	4.00452	5.74857	RBL1
regulation of melanin biosynthetic process (GO:0048021)	1/11	0.237991	0.618699	0	0	4.00452	5.74857	RAPGEF2
regulation of microtubule-based movement (GO:0060632)	1/11	0.237991	0.618699	0	0	4.00452	5.74857	LAMP1
regulation of mitochondrial fusion (GO:0010635)	1/11	0.237991	0.618699	0	0	4.00452	5.74857	VAT1
regulation of synapse maturation (GO:0090128)	1/11	0.237991	0.618699	0	0	4.00452	5.74857	ANAPC2
regulation of toll-like receptor 9 signaling pathway (GO:0034163)	1/11	0.237991	0.618699	0	0	4.00452	5.74857	SLC15A4
glucocorticoid metabolic process (GO:0008211)	1/11	0.237991	0.618699	0	0	4.00452	5.74857	YWHAH
glutamine family amino acid biosynthetic process (GO:0009084)	1/11	0.237991	0.618699	0	0	4.00452	5.74857	GLUD1
glycerol metabolic process (GO:0006071)	1/11	0.237991	0.618699	0	0	4.00452	5.74857	PGP
glycerolipid metabolic process (GO:0046486)	1/11	0.237991	0.618699	0	0	4.00452	5.74857	PGP
Golgi to lysosome transport (GO:0090160)	1/11	0.237991	0.618699	0	0	4.00452	5.74857	LAMP1
response to hydroxyurea (GO:0072710)	1/11	0.237991	0.618699	0	0	4.00452	5.74857	NSMCE3
humoral immune response mediated by circulating immunoglobulin (GO:0002455)	1/11	0.237991	0.618699	0	0	4.00452	5.74857	C1QC
signal peptide processing (GO:0006465)	1/11	0.237991	0.618699	0	0	4.00452	5.74857	CLN5
lipoprotein localization (GO:0044872)	1/11	0.237991	0.618699	0	0	4.00452	5.74857	ZDHHC3
UDP-N-acetylglucosamine biosynthetic process (GO:0006048)	1/11	0.237991	0.618699	0	0	4.00452	5.74857	UAP1L1
mitochondrion morphogenesis (GO:0070584)	1/11	0.237991	0.618699	0	0	4.00452	5.74857	MFF
negative regulation of defense response to virus (GO:0050687)	1/11	0.237991	0.618699	0	0	4.00452	5.74857	C1QBP
negative regulation of programmed necrotic cell death (GO:0062099)	1/11	0.237991	0.618699	0	0	4.00452	5.74857	PELI1
negative regulation of response to cytokine stimulus (GO:0060761)	1/11	0.237991	0.618699	0	0	4.00452	5.74857	MAP2K5
Notch signaling involved in heart development (GO:0061314)	1/11	0.237991	0.618699	0	0	4.00452	5.74857	GALNT11
nucleus localization (GO:0051647)	1/11	0.237991	0.618699	0	0	4.00452	5.74857	FBXW11
peptidyl-proline hydroxylation (GO:0019511)	1/11	0.237991	0.618699	0	0	4.00452	5.74857	CRTAP
positive regulation of bone resorption (GO:0045780)	1/11	0.237991	0.618699	0	0	4.00452	5.74857	PRKCA
positive regulation of cellular respiration (GO:1901857)	1/11	0.237991	0.618699	0	0	4.00452	5.74857	ISCU
positive regulation of cytoplasmic transport (GO:1903651)	1/11	0.237991	0.618699	0	0	4.00452	5.74857	MTMR2
positive regulation of leukocyte apoptotic process (GO:2000108)	1/11	0.237991	0.618699	0	0	4.00452	5.74857	RAPGEF2
positive regulation of macrophage differentiation (GO:0045651)	1/11	0.237991	0.618699	0	0	4.00452	5.74857	PRKCA
positive regulation of myelination (GO:0031643)	1/11	0.237991	0.618699	0	0	4.00452	5.74857	RNF10
positive regulation of phospholipid transport (GO:2001140)	1/11	0.237991	0.618699	0	0	4.00452	5.74857	TMEM30A
positive regulation of posttranscriptional gene silencing (GO:0060148)	1/11	0.237991	0.618699	0	0	4.00452	5.74857	AJUBA
positive regulation of production of miRNAs involved in gene silencing by miRNA (GO:1903800)	1/11	0.237991	0.618699	0	0	4.00452	5.74857	MAP2K2
positive regulation of viral release from host cell (GO:1902188)	1/11	0.237991	0.618699	0	0	4.00452	5.74857	VAPA
positive regulation of voltage-gated potassium channel activity (GO:1903818)	1/11	0.237991	0.618699	0	0	4.00452	5.74857	NOS1AP
regulation of cell death (GO:0010941)	4/102	0.238368	0.618699	0	0	1.63721	2.34765	CELF1;RIPK2;RILPL1;FAF1
positive regulation of cellular protein metabolic process (GO:0032270)	4/102	0.238368	0.618699	0	0	1.63721	2.34765	FBXW11;FAF1;UPF3A;ELAVL1
positive regulation of vasculature development (GO:1904018)	4/102	0.238368	0.618699	0	0	1.63721	2.34765	ITGB1;EMC10;PRKCA;RHOB
positive regulation of I-kappaB kinase/NF-kappaB signaling (GO:0043123)	6/171	0.24008	0.618699	0	0	1.4596	2.08253	NDFIP2;NDFIP1;VAPA;RIPK2;PELI1;TRIM27
cellular response to organonitrogen compound (GO:0071417)	4/103	0.243653	0.618699	0	0	1.62059	2.28829	RAP1A;CAPN2;CIB2;RAPGEF2
carbohydrate homeostasis (GO:0033500)	3/70	0.243766	0.618699	0	0	1.7952	2.53401	CYB5R4;CRY1;MCU
positive regulation of ERK1 and ERK2 cascade (GO:0070374)	6/172	0.244105	0.618699	0	0	1.45073	2.04576	APP;RAP1A;PRXL2C;RAPGEF2;PRKCA;GAS6
regulation of cellular component biogenesis (GO:0044087)	2/39	0.246175	0.618699	0	0	2.16605	3.03619	RAP1A;RAPGEF2
regulation of ion transmembrane transporter activity (GO:0032412)	2/39	0.246175	0.618699	0	0	2.16605	3.03619	PPIF;YWHAH
phospholipid dephosphorylation (GO:0046839)	2/39	0.246175	0.618699	0	0	2.16605	3.03619	MTMR2;PIP4P1
protein acylation (GO:0043543)	2/39	0.246175	0.618699	0	0	2.16605	3.03619	ZDHHC7;ZDHHC3
cellular metal ion homeostasis (GO:0006875)	4/104	0.248963	0.618699	0	0	1.6043	2.2307	LETM1;ATP13A1;VAPB;ATP1A1
regulation of glycolytic process (GO:0006110)	3/71	0.250314	0.618699	0	0	1.76871	2.44973	APP;PRXL2C;RAE1
regulation of cellular component organization (GO:0051128)	5/139	0.252429	0.618699	0	0	1.49702	2.06083	CAMK2D;RAP1A;RAPGEF2;CHPT1;RAB5A
positive regulation of response to external stimulus (GO:0032103)	5/139	0.252429	0.618699	0	0	1.49702	2.06083	APP;APOH;PRKCA;SLC15A4;ZCCHC3
nucleotide-excision repair (GO:0006289)	4/105	0.254298	0.618699	0	0	1.58833	2.17482	SLC30A9;XPA;RAD23B;RNF111
regulation of sodium ion transmembrane transporter activity (GO:2000649)	2/40	0.255265	0.618699	0	0	2.10895	2.87966	CAMK2D;YWHAH
negative regulation of ERBB signaling pathway (GO:1901185)	2/40	0.255265	0.618699	0	0	2.10895	2.87966	RNF115;SH3KBP1
positive regulation of wound healing (GO:0090303)	2/40	0.255265	0.618699	0	0	2.10895	2.87966	ITGB1;APOH
actin crosslink formation (GO:0051764)	1/12	0.256594	0.618699	0	0	3.64028	4.95173	GAS2L1
purine nucleotide biosynthetic process (GO:0006164)	1/12	0.256594	0.618699	0	0	3.64028	4.95173	PRPSAP1
amino sugar biosynthetic process (GO:0046349)	1/12	0.256594	0.618699	0	0	3.64028	4.95173	UAP1L1
pyrimidine-containing compound metabolic process (GO:0072527)	1/12	0.256594	0.618699	0	0	3.64028	4.95173	SLC19A2
autophagy of peroxisome (GO:0030242)	1/12	0.256594	0.618699	0	0	3.64028	4.95173	RB1CC1
axonal fasciculation (GO:0007413)	1/12	0.256594	0.618699	0	0	3.64028	4.95173	CDK5R1
brain morphogenesis (GO:0048854)	1/12	0.256594	0.618699	0	0	3.64028	4.95173	FBXW11
C-terminal protein amino acid modification (GO:0018410)	1/12	0.256594	0.618699	0	0	3.64028	4.95173	ICMT
calcineurin-mediated signaling (GO:0097720)	1/12	0.256594	0.618699	0	0	3.64028	4.95173	PPP3R1
calcium ion-regulated exocytosis of neurotransmitter (GO:0048791)	1/12	0.256594	0.618699	0	0	3.64028	4.95173	UNC13A
regulation of DNA-dependent DNA replication (GO:0090329)	1/12	0.256594	0.618699	0	0	3.64028	4.95173	WRNIP1
cellular response to fluid shear stress (GO:0071498)	1/12	0.256594	0.618699	0	0	3.64028	4.95173	MAP2K5
cellular response to nitrogen levels (GO:0043562)	1/12	0.256594	0.618699	0	0	3.64028	4.95173	MAP1LC3A
cellular response to nitrogen starvation (GO:0006995)	1/12	0.256594	0.618699	0	0	3.64028	4.95173	MAP1LC3A
cellular response to thyroid hormone stimulus (GO:0097067)	1/12	0.256594	0.618699	0	0	3.64028	4.95173	GAS2L1
regulation of oxidative stress-induced cell death (GO:1903201)	1/12	0.256594	0.618699	0	0	3.64028	4.95173	UBQLN1
early endosome to Golgi transport (GO:0034498)	1/12	0.256594	0.618699	0	0	3.64028	4.95173	RAB6A
exit from mitosis (GO:0010458)	1/12	0.256594	0.618699	0	0	3.64028	4.95173	CHMP7
regulation of vascular associated smooth muscle cell migration (GO:1904752)	1/12	0.256594	0.618699	0	0	3.64028	4.95173	DOCK4
glutamine metabolic process (GO:0006541)	1/12	0.256594	0.618699	0	0	3.64028	4.95173	GLUD1
Golgi localization (GO:0051645)	1/12	0.256594	0.618699	0	0	3.64028	4.95173	UVRAG
histone H3-K9 demethylation (GO:0033169)	1/12	0.256594	0.618699	0	0	3.64028	4.95173	KDM4B
intrinsic apoptotic signaling pathway in response to oxidative stress (GO:0008631)	1/12	0.256594	0.618699	0	0	3.64028	4.95173	PDK1
keratan sulfate catabolic process (GO:0042340)	1/12	0.256594	0.618699	0	0	3.64028	4.95173	GNS
magnesium ion transport (GO:0015693)	1/12	0.256594	0.618699	0	0	3.64028	4.95173	MRS2
maintenance of protein localization in endoplasmic reticulum (GO:0035437)	1/12	0.256594	0.618699	0	0	3.64028	4.95173	ANKRD13C
megakaryocyte differentiation (GO:0030219)	1/12	0.256594	0.618699	0	0	3.64028	4.95173	UBA5
toll-like receptor 3 signaling pathway (GO:0034138)	1/12	0.256594	0.618699	0	0	3.64028	4.95173	RFTN1
tricarboxylic acid metabolic process (GO:0072350)	1/12	0.256594	0.618699	0	0	3.64028	4.95173	GLUD1
mitochondrion distribution (GO:0048311)	1/12	0.256594	0.618699	0	0	3.64028	4.95173	MEF2A
mitotic nuclear membrane disassembly (GO:0007077)	1/12	0.256594	0.618699	0	0	3.64028	4.95173	PRKCA
morphogenesis of a polarized epithelium (GO:0001738)	1/12	0.256594	0.618699	0	0	3.64028	4.95173	ZDHHC7
negative regulation by host of viral process (GO:0044793)	1/12	0.256594	0.618699	0	0	3.64028	4.95173	VAPA
negative regulation of gene silencing by miRNA (GO:0060965)	1/12	0.256594	0.618699	0	0	3.64028	4.95173	ELAVL1
negative regulation of hemostasis (GO:1900047)	1/12	0.256594	0.618699	0	0	3.64028	4.95173	APOH
negative regulation of histone acetylation (GO:0035067)	1/12	0.256594	0.618699	0	0	3.64028	4.95173	SPI1
negative regulation of leukocyte apoptotic process (GO:2000107)	1/12	0.256594	0.618699	0	0	3.64028	4.95173	GAS6
negative regulation of receptor internalization (GO:0002091)	1/12	0.256594	0.618699	0	0	3.64028	4.95173	MTMR2
negative regulation of release of sequestered calcium ion into cytosol (GO:0051280)	1/12	0.256594	0.618699	0	0	3.64028	4.95173	CALM3
negative regulation of ryanodine-sensitive calcium-release channel activity (GO:0060315)	1/12	0.256594	0.618699	0	0	3.64028	4.95173	CALM3
nucleotide-sugar metabolic process (GO:0009225)	1/12	0.256594	0.618699	0	0	3.64028	4.95173	FUT8
poly-N-acetyllactosamine biosynthetic process (GO:0030311)	1/12	0.256594	0.618699	0	0	3.64028	4.95173	B3GNT2
positive regulation of cellular senescence (GO:2000774)	1/12	0.256594	0.618699	0	0	3.64028	4.95173	YPEL3
positive regulation of leukocyte proliferation (GO:0070665)	1/12	0.256594	0.618699	0	0	3.64028	4.95173	MAPK1
positive regulation of metaphase/anaphase transition of cell cycle (GO:1902101)	1/12	0.256594	0.618699	0	0	3.64028	4.95173	CDC16
positive regulation of mitotic metaphase/anaphase transition (GO:0045842)	1/12	0.256594	0.618699	0	0	3.64028	4.95173	CDC16
positive regulation of mitotic sister chromatid separation (GO:1901970)	1/12	0.256594	0.618699	0	0	3.64028	4.95173	CDC16
positive regulation of myeloid leukocyte mediated immunity (GO:0002888)	1/12	0.256594	0.618699	0	0	3.64028	4.95173	SPI1
positive regulation of ubiquitin protein ligase activity (GO:1904668)	1/12	0.256594	0.618699	0	0	3.64028	4.95173	FZR1
protein import into peroxisome matrix (GO:0016558)	1/12	0.256594	0.618699	0	0	3.64028	4.95173	PEX7
protein insertion into mitochondrial inner membrane (GO:0045039)	1/12	0.256594	0.618699	0	0	3.64028	4.95173	TIMM29
positive regulation of protein secretion (GO:0050714)	3/72	0.256889	0.618743	0	0	1.74299	2.36891	GLUD1;TM7SF3;MCU
small GTPase mediated signal transduction (GO:0007264)	4/106	0.259657	0.623533	0	0	1.57268	2.12059	BRAP;RALA;RHEB;RAPGEF2
regulation of hydrolase activity (GO:0051336)	3/73	0.263487	0.623533	0	0	1.718	2.29138	ARHGAP9;FBXW11;CHN2
positive regulation of synaptic transmission (GO:0050806)	3/73	0.263487	0.623533	0	0	1.718	2.29138	APP;KCTD13;ZDHHC3
acylglycerol metabolic process (GO:0006639)	2/41	0.264361	0.623533	0	0	2.05476	2.73374	ABHD12;APOH
regulation of filopodium assembly (GO:0051489)	2/41	0.264361	0.623533	0	0	2.05476	2.73374	RALA;RAB5A
regulation of release of cytochrome c from mitochondria (GO:0090199)	2/41	0.264361	0.623533	0	0	2.05476	2.73374	PPIF;MFF
regulation of response to DNA damage stimulus (GO:2001020)	2/41	0.264361	0.623533	0	0	2.05476	2.73374	CRY1;WRNIP1
response to growth factor (GO:0070848)	2/41	0.264361	0.623533	0	0	2.05476	2.73374	MAP2K5;ACVR2A
JNK cascade (GO:0007254)	2/41	0.264361	0.623533	0	0	2.05476	2.73374	MAP2K4;RIPK2
positive regulation of developmental process (GO:0051094)	6/177	0.264516	0.623533	0	0	1.40795	1.87237	RALA;C1QBP;CAMK1;MFF;MCU;ANAPC2
nitrogen compound transport (GO:0071705)	5/143	0.270942	0.623533	0	0	1.45333	1.89783	TMEM30A;SLC16A10;CERT1;SLC15A4;SLC19A2
regulation of double-strand break repair (GO:2000779)	2/42	0.273458	0.623533	0	0	2.00329	2.59748	PPP4C;DEK
regulation of ubiquitin-dependent protein catabolic process (GO:2000058)	2/42	0.273458	0.623533	0	0	2.00329	2.59748	UBE3A;RAD23B
regulation of autophagosome maturation (GO:1901096)	1/13	0.274744	0.623533	0	0	3.33676	4.3108	UVRAG
regulation of chemokine (C-X-C motif) ligand 2 production (GO:2000341)	1/13	0.274744	0.623533	0	0	3.33676	4.3108	MAP2K5
cell part morphogenesis (GO:0032990)	1/13	0.274744	0.623533	0	0	3.33676	4.3108	MFF
cellular biogenic amine metabolic process (GO:0006576)	1/13	0.274744	0.623533	0	0	3.33676	4.3108	SRM
cellular component maintenance (GO:0043954)	1/13	0.274744	0.623533	0	0	3.33676	4.3108	MTMR2
cellular potassium ion homeostasis (GO:0030007)	1/13	0.274744	0.623533	0	0	3.33676	4.3108	ATP1A1
regulation of fibrinolysis (GO:0051917)	1/13	0.274744	0.623533	0	0	3.33676	4.3108	APOH
regulation of homotypic cell-cell adhesion (GO:0034110)	1/13	0.274744	0.623533	0	0	3.33676	4.3108	PRKCA
chromatin organization involved in regulation of transcription (GO:0034401)	1/13	0.274744	0.623533	0	0	3.33676	4.3108	SPI1
regulation of lysosomal lumen pH (GO:0035751)	1/13	0.274744	0.623533	0	0	3.33676	4.3108	CLN5
detection of calcium ion (GO:0005513)	1/13	0.274744	0.623533	0	0	3.33676	4.3108	CALM3
regulation of nucleocytoplasmic transport (GO:0046822)	1/13	0.274744	0.623533	0	0	3.33676	4.3108	KHDRBS1
DNA replication-independent nucleosome organization (GO:0034724)	1/13	0.274744	0.623533	0	0	3.33676	4.3108	ASF1A
regulation of protein acetylation (GO:1901983)	1/13	0.274744	0.623533	0	0	3.33676	4.3108	CAMK1
regulation of protein exit from endoplasmic reticulum (GO:0070861)	1/13	0.274744	0.623533	0	0	3.33676	4.3108	TMEM30A
extracellular transport (GO:0006858)	1/13	0.274744	0.623533	0	0	3.33676	4.3108	DNAAF2
fatty acid elongation (GO:0030497)	1/13	0.274744	0.623533	0	0	3.33676	4.3108	HACD2
regulation of T cell differentiation in thymus (GO:0033081)	1/13	0.274744	0.623533	0	0	3.33676	4.3108	CLPTM1
glucan biosynthetic process (GO:0009250)	1/13	0.274744	0.623533	0	0	3.33676	4.3108	NHLRC1
glycogen biosynthetic process (GO:0005978)	1/13	0.274744	0.623533	0	0	3.33676	4.3108	NHLRC1
Golgi ribbon formation (GO:0090161)	1/13	0.274744	0.623533	0	0	3.33676	4.3108	STX6
response to muramyl dipeptide (GO:0032495)	1/13	0.274744	0.623533	0	0	3.33676	4.3108	RIPK2
response to thyroid hormone (GO:0097066)	1/13	0.274744	0.623533	0	0	3.33676	4.3108	GAS2L1
ribosomal subunit export from nucleus (GO:0000054)	1/13	0.274744	0.623533	0	0	3.33676	4.3108	NOP9
sodium ion export across plasma membrane (GO:0036376)	1/13	0.274744	0.623533	0	0	3.33676	4.3108	ATP1A1
lymphocyte mediated immunity (GO:0002449)	1/13	0.274744	0.623533	0	0	3.33676	4.3108	SLA2
microtubule-based transport (GO:0099111)	1/13	0.274744	0.623533	0	0	3.33676	4.3108	DNAAF2
UDP-N-acetylglucosamine metabolic process (GO:0006047)	1/13	0.274744	0.623533	0	0	3.33676	4.3108	UAP1L1
UV-damage excision repair (GO:0070914)	1/13	0.274744	0.623533	0	0	3.33676	4.3108	XPA
mitochondrion transport along microtubule (GO:0047497)	1/13	0.274744	0.623533	0	0	3.33676	4.3108	LRPPRC
very long-chain fatty acid biosynthetic process (GO:0042761)	1/13	0.274744	0.623533	0	0	3.33676	4.3108	HACD2
negative regulation of cellular senescence (GO:2000773)	1/13	0.274744	0.623533	0	0	3.33676	4.3108	RBL1
negative regulation of chromatin organization (GO:1905268)	1/13	0.274744	0.623533	0	0	3.33676	4.3108	ASF1A
negative regulation of chromatin silencing (GO:0031936)	1/13	0.274744	0.623533	0	0	3.33676	4.3108	ASF1A
negative regulation of gene silencing (GO:0060969)	1/13	0.274744	0.623533	0	0	3.33676	4.3108	ASF1A
negative regulation of hippo signaling (GO:0035331)	1/13	0.274744	0.623533	0	0	3.33676	4.3108	AJUBA
poly-N-acetyllactosamine metabolic process (GO:0030309)	1/13	0.274744	0.623533	0	0	3.33676	4.3108	B3GNT2
polyamine metabolic process (GO:0006595)	1/13	0.274744	0.623533	0	0	3.33676	4.3108	SRM
positive regulation of cell aging (GO:0090343)	1/13	0.274744	0.623533	0	0	3.33676	4.3108	YPEL3
positive regulation of ERAD pathway (GO:1904294)	1/13	0.274744	0.623533	0	0	3.33676	4.3108	UBQLN1
positive regulation of neuron migration (GO:2001224)	1/13	0.274744	0.623533	0	0	3.33676	4.3108	RAPGEF2
positive regulation of protein acetylation (GO:1901985)	1/13	0.274744	0.623533	0	0	3.33676	4.3108	CAMK1
positive regulation of protein exit from endoplasmic reticulum (GO:0070863)	1/13	0.274744	0.623533	0	0	3.33676	4.3108	TMEM30A
protein localization to mitochondrion (GO:0070585)	1/13	0.274744	0.623533	0	0	3.33676	4.3108	RALA
lipid transport (GO:0006869)	4/109	0.275858	0.625428	0	0	1.52751	1.96723	GLTP;OSBPL8;ATP8A1;CERT1
regulation of hematopoietic progenitor cell differentiation (GO:1901532)	3/75	0.276742	0.626672	0	0	1.6701	2.14553	SPI1;PSME3;PDCD2
regulated exocytosis (GO:0045055)	6/180	0.276967	0.626672	0	0	1.38346	1.77617	APP;APOH;ENDOD1;NHLRC2;CYRIB;GAS6
cellular glucose homeostasis (GO:0001678)	2/43	0.28255	0.632939	0	0	1.95433	2.47008	PDK3;GAS6
DNA synthesis involved in DNA repair (GO:0000731)	2/43	0.28255	0.632939	0	0	1.95433	2.47008	WRNIP1;FAAP20
tRNA aminoacylation for protein translation (GO:0006418)	2/43	0.28255	0.632939	0	0	1.95433	2.47008	IARS2;CARS2
regulation of BMP signaling pathway (GO:0030510)	3/76	0.283395	0.632939	0	0	1.64714	2.0769	HTRA3;UBE2D1;ACVR2A
regulation of cell division (GO:0051302)	3/76	0.283395	0.632939	0	0	1.64714	2.0769	UVRAG;CALM3;ENTR1
cell morphogenesis involved in neuron differentiation (GO:0048667)	3/76	0.283395	0.632939	0	0	1.64714	2.0769	MEF2A;APP;AFG3L2
regulation of mRNA stability (GO:0043488)	5/146	0.285013	0.632939	0	0	1.42218	1.78515	CELF1;YWHAB;PSME3;PRKCA;ELAVL1
cellular divalent inorganic cation homeostasis (GO:0072503)	4/111	0.286751	0.632939	0	0	1.4988	1.87222	SLC30A9;ATP13A1;VAPB;SLC30A5
negative regulation of developmental process (GO:0051093)	3/77	0.290061	0.632939	0	0	1.6248	2.01095	VAT1;SPI1;GAS6
mitotic spindle assembly (GO:0090307)	2/44	0.291631	0.632939	0	0	1.9077	2.3508	MAP10;SPICE1
negative regulation of epidermal growth factor receptor signaling pathway (GO:0042059)	2/44	0.291631	0.632939	0	0	1.9077	2.3508	RNF115;SH3KBP1
regulation of cytoskeleton organization (GO:0051493)	4/112	0.29222	0.632939	0	0	1.48485	1.82673	CAPN2;MAPK1;MARK2;RHOB
regulation of macroautophagy (GO:0016241)	4/112	0.29222	0.632939	0	0	1.48485	1.82673	RHEB;RB1CC1;UBQLN1;CDK5R1
protein localization to vacuole (GO:0072665)	1/14	0.292452	0.632939	0	0	3.07992	3.78663	RNF128
protein modification by small protein conjugation or removal (GO:0070647)	1/14	0.292452	0.632939	0	0	3.07992	3.78663	UBA5
activation of cysteine-type endopeptidase activity (GO:0097202)	1/14	0.292452	0.632939	0	0	3.07992	3.78663	RIPK2
regulation of cAMP-dependent protein kinase activity (GO:2000479)	1/14	0.292452	0.632939	0	0	3.07992	3.78663	RAPGEF2
cellular copper ion homeostasis (GO:0006878)	1/14	0.292452	0.632939	0	0	3.07992	3.78663	APP
regulation of fatty acid beta-oxidation (GO:0031998)	1/14	0.292452	0.632939	0	0	3.07992	3.78663	TYSND1
cellular response to low-density lipoprotein particle stimulus (GO:0071404)	1/14	0.292452	0.632939	0	0	3.07992	3.78663	ITGB1
regulation of histone deacetylation (GO:0031063)	1/14	0.292452	0.632939	0	0	3.07992	3.78663	CAMK2D
cytoplasmic sequestering of transcription factor (GO:0042994)	1/14	0.292452	0.632939	0	0	3.07992	3.78663	FAF1
dicarboxylic acid catabolic process (GO:0043649)	1/14	0.292452	0.632939	0	0	3.07992	3.78663	GLUD1
ether lipid metabolic process (GO:0046485)	1/14	0.292452	0.632939	0	0	3.07992	3.78663	PEX7
regulation of trophoblast cell migration (GO:1901163)	1/14	0.292452	0.632939	0	0	3.07992	3.78663	C1QBP
histone H3-K4 trimethylation (GO:0080182)	1/14	0.292452	0.632939	0	0	3.07992	3.78663	WDR82
ribonucleoside monophosphate biosynthetic process (GO:0009156)	1/14	0.292452	0.632939	0	0	3.07992	3.78663	RFK
steroid catabolic process (GO:0006706)	1/14	0.292452	0.632939	0	0	3.07992	3.78663	YWHAH
maturation of LSU-rRNA from tricistronic rRNA transcript (SSU-rRNA, 5.8S rRNA, LSU-rRNA) (GO:0000463)	1/14	0.292452	0.632939	0	0	3.07992	3.78663	NOL9
membrane repolarization during action potential (GO:0086011)	1/14	0.292452	0.632939	0	0	3.07992	3.78663	ATP1A1
monoacylglycerol metabolic process (GO:0046462)	1/14	0.292452	0.632939	0	0	3.07992	3.78663	ABHD12
ncRNA transcription (GO:0098781)	1/14	0.292452	0.632939	0	0	3.07992	3.78663	BRF1
negative regulation of cell migration involved in sprouting angiogenesis (GO:0090051)	1/14	0.292452	0.632939	0	0	3.07992	3.78663	MAP2K5
negative regulation of coagulation (GO:0050819)	1/14	0.292452	0.632939	0	0	3.07992	3.78663	APOH
negative regulation of interleukin-12 production (GO:0032695)	1/14	0.292452	0.632939	0	0	3.07992	3.78663	C1QBP
negative regulation of viral transcription (GO:0032897)	1/14	0.292452	0.632939	0	0	3.07992	3.78663	TRIM27
nuclear membrane disassembly (GO:0051081)	1/14	0.292452	0.632939	0	0	3.07992	3.78663	PRKCA
nuclear migration (GO:0007097)	1/14	0.292452	0.632939	0	0	3.07992	3.78663	FBXW11
ovarian follicle development (GO:0001541)	1/14	0.292452	0.632939	0	0	3.07992	3.78663	EIF2B5
polarized epithelial cell differentiation (GO:0030859)	1/14	0.292452	0.632939	0	0	3.07992	3.78663	ZDHHC7
positive regulation of leukocyte degranulation (GO:0043302)	1/14	0.292452	0.632939	0	0	3.07992	3.78663	LAMP1
positive regulation of long-term synaptic potentiation (GO:1900273)	1/14	0.292452	0.632939	0	0	3.07992	3.78663	APP
positive regulation of lymphocyte migration (GO:2000403)	1/14	0.292452	0.632939	0	0	3.07992	3.78663	APP
positive regulation of protein deacetylation (GO:0090312)	1/14	0.292452	0.632939	0	0	3.07992	3.78663	FNTA
positive regulation of protein-containing complex disassembly (GO:0043243)	1/14	0.292452	0.632939	0	0	3.07992	3.78663	UVRAG
positive regulation of cell differentiation (GO:0045597)	8/258	0.295607	0.639151	0	0	1.28413	1.565	MEF2A;AKIRIN1;PRKCH;RAP1A;SYAP1;RAPGEF2;CAMK1;ACVR2A
regulation of DNA repair (GO:0006282)	2/45	0.300697	0.643623	0	0	1.86324	2.23897	WRNIP1;DEK
cellular response to radiation (GO:0071478)	2/45	0.300697	0.643623	0	0	1.86324	2.23897	NSMCE3;RHOB
zymogen activation (GO:0031638)	2/45	0.300697	0.643623	0	0	1.86324	2.23897	RIPK2;APOH
activation of protein kinase activity (GO:0032147)	4/114	0.303199	0.643623	0	0	1.4577	1.73957	OSBPL8;MAPKAP1;GAS6;MARK2
positive regulation of kinase activity (GO:0033674)	4/114	0.303199	0.643623	0	0	1.4577	1.73957	RAP1A;RAPGEF2;GAS6;CACUL1
regulation of ion transport (GO:0043269)	3/79	0.303425	0.643623	0	0	1.58188	1.88658	PXK;ATP1A1;YWHAH
negative regulation of NF-kappaB transcription factor activity (GO:0032088)	3/79	0.303425	0.643623	0	0	1.58188	1.88658	SPI1;FAF1;MAP2K5
brain development (GO:0007420)	5/150	0.303978	0.643623	0	0	1.38267	1.64648	FBXW11;RAPGEF2;UBE3A;CLN5;CDK5R1
intracellular protein transport (GO:0006886)	10/336	0.306102	0.643623	0	0	1.23123	1.45757	ARL4A;RAB24;STX6;TMED2;COPZ2;RAB6A;RAB5A;TBC1D22B;ARF5;YWHAH
regulation of I-kappaB kinase/NF-kappaB signaling (GO:0043122)	7/224	0.307017	0.643623	0	0	1.29401	1.52804	NDFIP2;NDFIP1;VAPA;RIPK2;ZFAND6;PELI1;TRIM27
positive regulation of protein metabolic process (GO:0051247)	4/115	0.308705	0.643623	0	0	1.44449	1.69781	APP;FZR1;HACE1;MAP2K5
regulation of amyloid fibril formation (GO:1905906)	1/15	0.309728	0.643623	0	0	2.85978	3.35184	APP
Arp2/3 complex-mediated actin nucleation (GO:0034314)	1/15	0.309728	0.643623	0	0	2.85978	3.35184	TRIM27
C21-steroid hormone biosynthetic process (GO:0006700)	1/15	0.309728	0.643623	0	0	2.85978	3.35184	FDX1
cardiac myofibril assembly (GO:0055003)	1/15	0.309728	0.643623	0	0	2.85978	3.35184	MEF2A
regulation of dephosphorylation (GO:0035303)	1/15	0.309728	0.643623	0	0	2.85978	3.35184	MTMR2
cellular response to arsenic-containing substance (GO:0071243)	1/15	0.309728	0.643623	0	0	2.85978	3.35184	PPIF
cellular response to ATP (GO:0071318)	1/15	0.309728	0.643623	0	0	2.85978	3.35184	CIB2
cellular response to exogenous dsRNA (GO:0071360)	1/15	0.309728	0.643623	0	0	2.85978	3.35184	ZCCHC3
cellular sodium ion homeostasis (GO:0006883)	1/15	0.309728	0.643623	0	0	2.85978	3.35184	ATP1A1
central nervous system neuron development (GO:0021954)	1/15	0.309728	0.643623	0	0	2.85978	3.35184	RAPGEF2
electron transport chain (GO:0022900)	1/15	0.309728	0.643623	0	0	2.85978	3.35184	PDIA5
regulation of synaptic transmission, GABAergic (GO:0032228)	1/15	0.309728	0.643623	0	0	2.85978	3.35184	ZDHHC3
ganglioside biosynthetic process (GO:0001574)	1/15	0.309728	0.643623	0	0	2.85978	3.35184	ST3GAL5
glycogen catabolic process (GO:0005980)	1/15	0.309728	0.643623	0	0	2.85978	3.35184	RB1CC1
histone H4-K5 acetylation (GO:0043981)	1/15	0.309728	0.643623	0	0	2.85978	3.35184	KANSL2
histone H4-K8 acetylation (GO:0043982)	1/15	0.309728	0.643623	0	0	2.85978	3.35184	KANSL2
synaptonemal complex assembly (GO:0007130)	1/15	0.309728	0.643623	0	0	2.85978	3.35184	P3H4
synaptonemal complex organization (GO:0070193)	1/15	0.309728	0.643623	0	0	2.85978	3.35184	P3H4
membrane raft organization (GO:0031579)	1/15	0.309728	0.643623	0	0	2.85978	3.35184	RFTN1
membrane repolarization during cardiac muscle cell action potential (GO:0086013)	1/15	0.309728	0.643623	0	0	2.85978	3.35184	ATP1A1
tRNA splicing, via endonucleolytic cleavage and ligation (GO:0006388)	1/15	0.309728	0.643623	0	0	2.85978	3.35184	TSEN34
negative regulation of androgen receptor signaling pathway (GO:0060766)	1/15	0.309728	0.643623	0	0	2.85978	3.35184	PIAS2
nitric oxide biosynthetic process (GO:0006809)	1/15	0.309728	0.643623	0	0	2.85978	3.35184	MTARC2
nucleobase-containing small molecule catabolic process (GO:0034656)	1/15	0.309728	0.643623	0	0	2.85978	3.35184	NUDT9
positive regulation of keratinocyte differentiation (GO:0045618)	1/15	0.309728	0.643623	0	0	2.85978	3.35184	PRKCH
positive regulation of lyase activity (GO:0051349)	1/15	0.309728	0.643623	0	0	2.85978	3.35184	ISCU
positive regulation of pattern recognition receptor signaling pathway (GO:0062208)	1/15	0.309728	0.643623	0	0	2.85978	3.35184	ZCCHC3
positive regulation of response to cytokine stimulus (GO:0060760)	1/15	0.309728	0.643623	0	0	2.85978	3.35184	GAS6
regulation of telomerase activity (GO:0051972)	2/46	0.309744	0.643623	0	0	1.8208	2.134	NEK7;MAPK1
spliceosomal complex assembly (GO:0000245)	2/46	0.309744	0.643623	0	0	1.8208	2.134	CELF1;USP39
negative regulation of tumor necrosis factor production (GO:0032720)	2/46	0.309744	0.643623	0	0	1.8208	2.134	TRIM27;GAS6
negative regulation of cellular response to growth factor stimulus (GO:0090288)	3/80	0.310117	0.643803	0	0	1.56125	1.82792	HTRA3;UBE2D1;ACVR2A
regulation of protein-containing complex assembly (GO:0043254)	4/116	0.314222	0.651117	0	0	1.43152	1.65721	FAF1;RAF1;AJUBA;SEPTIN8
positive regulation of angiogenesis (GO:0045766)	4/116	0.314222	0.651117	0	0	1.43152	1.65721	ITGB1;EMC10;PRKCA;RHOB
negative regulation of protein modification process (GO:0031400)	3/81	0.316815	0.655883	0	0	1.54116	1.77147	CRTAP;YWHAB;P3H1
polyol metabolic process (GO:0019751)	2/47	0.318766	0.657866	0	0	1.78025	2.03535	MINPP1;NUDT4
cellular protein metabolic process (GO:0044267)	12/417	0.321021	0.657866	0	0	1.18936	1.3514	DNAJC3;ATG3;APP;AFG3L2;GALNT11;RCN1;ICMT;FDX1;GAS6;NAGPA;FBXW2;CLN5
regulation of activin receptor signaling pathway (GO:0032925)	1/16	0.326583	0.657866	0	0	2.66899	2.98679	ACVR2A
regulation of chromatin silencing (GO:0031935)	1/16	0.326583	0.657866	0	0	2.66899	2.98679	ASF1A
regulation of defense response to virus (GO:0050688)	1/16	0.326583	0.657866	0	0	2.66899	2.98679	C1QBP
regulation of establishment of cell polarity (GO:2000114)	1/16	0.326583	0.657866	0	0	2.66899	2.98679	CYRIB
regulation of fatty acid oxidation (GO:0046320)	1/16	0.326583	0.657866	0	0	2.66899	2.98679	TYSND1
regulation of interleukin-1 production (GO:0032652)	1/16	0.326583	0.657866	0	0	2.66899	2.98679	GAS6
regulation of isotype switching (GO:0045191)	1/16	0.326583	0.657866	0	0	2.66899	2.98679	SLC15A4
regulation of mitotic sister chromatid separation (GO:0010965)	1/16	0.326583	0.657866	0	0	2.66899	2.98679	CDC16
regulation of oxidative phosphorylation (GO:0002082)	1/16	0.326583	0.657866	0	0	2.66899	2.98679	PPIF
glutamine family amino acid catabolic process (GO:0009065)	1/16	0.326583	0.657866	0	0	2.66899	2.98679	GLUD1
glycosphingolipid biosynthetic process (GO:0006688)	1/16	0.326583	0.657866	0	0	2.66899	2.98679	ST3GAL5
Golgi to endosome transport (GO:0006895)	1/16	0.326583	0.657866	0	0	2.66899	2.98679	SYS1
retrograde axonal transport (GO:0008090)	1/16	0.326583	0.657866	0	0	2.66899	2.98679	FBXW11
RNA splicing, via endonucleolytic cleavage and ligation (GO:0000394)	1/16	0.326583	0.657866	0	0	2.66899	2.98679	TSEN34
late endosome to vacuole transport via multivesicular body sorting pathway (GO:0032511)	1/16	0.326583	0.657866	0	0	2.66899	2.98679	CHMP7
membrane repolarization (GO:0086009)	1/16	0.326583	0.657866	0	0	2.66899	2.98679	ATP1A1
mitotic sister chromatid cohesion (GO:0007064)	1/16	0.326583	0.657866	0	0	2.66899	2.98679	MAU2
negative regulation of anoikis (GO:2000811)	1/16	0.326583	0.657866	0	0	2.66899	2.98679	ITGB1
negative regulation of release of cytochrome c from mitochondria (GO:0090201)	1/16	0.326583	0.657866	0	0	2.66899	2.98679	PPIF
neuron cell-cell adhesion (GO:0007158)	1/16	0.326583	0.657866	0	0	2.66899	2.98679	CDK5R1
neuron projection organization (GO:0106027)	1/16	0.326583	0.657866	0	0	2.66899	2.98679	APP
nitric oxide metabolic process (GO:0046209)	1/16	0.326583	0.657866	0	0	2.66899	2.98679	MTARC2
oligodendrocyte development (GO:0014003)	1/16	0.326583	0.657866	0	0	2.66899	2.98679	EIF2B5
positive regulation of alpha-beta T cell proliferation (GO:0046641)	1/16	0.326583	0.657866	0	0	2.66899	2.98679	RASAL3
positive regulation of syncytium formation by plasma membrane fusion (GO:0060143)	1/16	0.326583	0.657866	0	0	2.66899	2.98679	CAMK1
positive regulation of TORC1 signaling (GO:1904263)	1/16	0.326583	0.657866	0	0	2.66899	2.98679	PIP4P1
protein localization to endoplasmic reticulum (GO:0070972)	1/16	0.326583	0.657866	0	0	2.66899	2.98679	VAPA
protein localization to microtubule organizing center (GO:1905508)	1/16	0.326583	0.657866	0	0	2.66899	2.98679	CEP83
cognition (GO:0050890)	2/48	0.32776	0.657869	0	0	1.74146	1.94255	APP;RP9
regulation of mitochondrion organization (GO:0010821)	2/48	0.32776	0.657869	0	0	1.74146	1.94255	MFF;CYRIB
inositol phosphate metabolic process (GO:0043647)	2/48	0.32776	0.657869	0	0	1.74146	1.94255	MINPP1;NUDT4
negative regulation of tumor necrosis factor superfamily cytokine production (GO:1903556)	2/48	0.32776	0.657869	0	0	1.74146	1.94255	TRIM27;GAS6
regulation of interleukin-1 beta production (GO:0032651)	3/83	0.330214	0.661019	0	0	1.50247	1.66476	PANX1;APP;RIPK2
peptide metabolic process (GO:0006518)	3/83	0.330214	0.661019	0	0	1.50247	1.66476	MIPEP;NPEPPS;CLN5
positive regulation of plasma membrane bounded cell projection assembly (GO:0120034)	3/83	0.330214	0.661019	0	0	1.50247	1.66476	RALA;AKIRIN1;ENTR1
regulation of stress-activated MAPK cascade (GO:0032872)	2/49	0.336721	0.661448	0	0	1.70432	1.85515	MAP2K2;MAPK1
response to hydrogen peroxide (GO:0042542)	2/49	0.336721	0.661448	0	0	1.70432	1.85515	PPIF;RHOB
response to unfolded protein (GO:0006986)	2/49	0.336721	0.661448	0	0	1.70432	1.85515	HSPA4;TM7SF3
secondary alcohol metabolic process (GO:1902652)	2/49	0.336721	0.661448	0	0	1.70432	1.85515	PIP4P1;FDX1
negative regulation of cell projection organization (GO:0031345)	2/49	0.336721	0.661448	0	0	1.70432	1.85515	RAPGEF2;YWHAH
spindle assembly (GO:0051225)	3/84	0.336913	0.661448	0	0	1.48385	1.61433	NEK7;SPICE1;SAC3D1
nuclear export (GO:0051168)	3/84	0.336913	0.661448	0	0	1.48385	1.61433	SRSF4;CASC3;RAE1
cellular response to growth factor stimulus (GO:0071363)	5/158	0.342404	0.661448	0	0	1.30983	1.40383	RAP1A;SYAP1;RAPGEF2;MAP2K5;ACVR2A
adenylate cyclase-activating adrenergic receptor signaling pathway (GO:0071880)	1/17	0.343028	0.661448	0	0	2.50205	2.67706	RAPGEF2
cell communication by electrical coupling involved in cardiac conduction (GO:0086064)	1/17	0.343028	0.661448	0	0	2.50205	2.67706	ATP1A1
cell surface receptor signaling pathway involved in heart development (GO:0061311)	1/17	0.343028	0.661448	0	0	2.50205	2.67706	GALNT11
cellular biogenic amine biosynthetic process (GO:0042401)	1/17	0.343028	0.661448	0	0	2.50205	2.67706	SRM
cellular modified amino acid catabolic process (GO:0042219)	1/17	0.343028	0.661448	0	0	2.50205	2.67706	ABHD12
cellular response to fatty acid (GO:0071398)	1/17	0.343028	0.661448	0	0	2.50205	2.67706	PDK3
copper ion homeostasis (GO:0055070)	1/17	0.343028	0.661448	0	0	2.50205	2.67706	APP
DNA biosynthetic process (GO:0071897)	1/17	0.343028	0.661448	0	0	2.50205	2.67706	WRNIP1
embryo development ending in birth or egg hatching (GO:0009792)	1/17	0.343028	0.661448	0	0	2.50205	2.67706	CELF1
epithelial cell morphogenesis (GO:0003382)	1/17	0.343028	0.661448	0	0	2.50205	2.67706	RILPL1
histone H2A ubiquitination (GO:0033522)	1/17	0.343028	0.661448	0	0	2.50205	2.67706	RING1
RNA interference (GO:0016246)	1/17	0.343028	0.661448	0	0	2.50205	2.67706	CELF1
stem cell development (GO:0048864)	1/17	0.343028	0.661448	0	0	2.50205	2.67706	FAM172A
sulfation (GO:0051923)	1/17	0.343028	0.661448	0	0	2.50205	2.67706	UST
maturation of 5.8S rRNA (GO:0000460)	1/17	0.343028	0.661448	0	0	2.50205	2.67706	NOL9
midbody abscission (GO:0061952)	1/17	0.343028	0.661448	0	0	2.50205	2.67706	CHMP7
monosaccharide transmembrane transport (GO:0015749)	1/17	0.343028	0.661448	0	0	2.50205	2.67706	SLC5A2
negative regulation of amyloid-beta formation (GO:1902430)	1/17	0.343028	0.661448	0	0	2.50205	2.67706	RTN1
negative regulation of ATP metabolic process (GO:1903579)	1/17	0.343028	0.661448	0	0	2.50205	2.67706	PPIF
negative regulation of cell aging (GO:0090344)	1/17	0.343028	0.661448	0	0	2.50205	2.67706	RBL1
negative regulation of chemokine production (GO:0032682)	1/17	0.343028	0.661448	0	0	2.50205	2.67706	MAP2K5
negative regulation of peptidyl-threonine phosphorylation (GO:0010801)	1/17	0.343028	0.661448	0	0	2.50205	2.67706	CALM3
positive regulation of blood coagulation (GO:0030194)	1/17	0.343028	0.661448	0	0	2.50205	2.67706	APOH
positive regulation of cyclin-dependent protein serine/threonine kinase activity (GO:0045737)	1/17	0.343028	0.661448	0	0	2.50205	2.67706	CCNY
positive regulation of DNA replication (GO:0045740)	1/17	0.343028	0.661448	0	0	2.50205	2.67706	FAF1
positive regulation of smooth muscle cell migration (GO:0014911)	1/17	0.343028	0.661448	0	0	2.50205	2.67706	DOCK4
positive regulation of stem cell proliferation (GO:2000648)	1/17	0.343028	0.661448	0	0	2.50205	2.67706	PDCD2
protein autoprocessing (GO:0016540)	1/17	0.343028	0.661448	0	0	2.50205	2.67706	AFG3L2
G1/S transition of mitotic cell cycle (GO:0000082)	3/85	0.343607	0.661448	0	0	1.46568	1.56572	KHDRBS1;TFDP2;CACUL1
positive regulation of protein catabolic process (GO:0045732)	3/85	0.343607	0.661448	0	0	1.46568	1.56572	FZR1;HACE1;FAF1
organelle assembly (GO:0070925)	12/425	0.344222	0.661448	0	0	1.16583	1.24332	ATG3;GALNT11;MAP1LC3A;RILPL1;RB1CC1;NEK7;UBQLN1;CEP83;EXOC5;CHMP7;SAC3D1;ATG2B
regulation of complement activation (GO:0030449)	2/50	0.345647	0.661448	0	0	1.66872	1.77275	C1QBP;C1QC
regulation of mRNA catabolic process (GO:0061013)	4/122	0.34746	0.661448	0	0	1.35831	1.43588	YWHAB;PSME3;PRKCA;ELAVL1
regulation of Ras protein signal transduction (GO:0046578)	3/86	0.350296	0.661448	0	0	1.44794	1.51886	MAPKAP1;RAF1;RASAL3
glucose homeostasis (GO:0042593)	3/86	0.350296	0.661448	0	0	1.44794	1.51886	CYB5R4;CRY1;MCU
response to interleukin-1 (GO:0070555)	3/86	0.350296	0.661448	0	0	1.44794	1.51886	APP;YTHDC2;PRKCA
positive regulation of endothelial cell migration (GO:0010595)	3/86	0.350296	0.661448	0	0	1.44794	1.51886	EMC10;PRKCA;RHOB
regulation of interleukin-12 production (GO:0032655)	2/51	0.354532	0.661448	0	0	1.63458	1.69499	RIPK2;C1QBP
DNA duplex unwinding (GO:0032508)	2/51	0.354532	0.661448	0	0	1.63458	1.69499	XPA;RAD23B
mitotic nuclear membrane organization (GO:0101024)	2/51	0.354532	0.661448	0	0	1.63458	1.69499	ANKLE2;CHMP7
mitotic nuclear membrane reassembly (GO:0007084)	2/51	0.354532	0.661448	0	0	1.63458	1.69499	ANKLE2;CHMP7
negative regulation of protein ubiquitination (GO:0031397)	2/51	0.354532	0.661448	0	0	1.63458	1.69499	PRMT3;CRY1
positive regulation of intracellular signal transduction (GO:1902533)	15/546	0.356223	0.661448	0	0	1.13359	1.17009	ITGB1;OSBPL8;APP;NDFIP2;NDFIP1;RIPK2;VAPA;RHEB;C1QBP;NOS1AP;PELI1;RAPGEF2;TRIM27;GAS6;ZCCHC3
ERAD pathway (GO:0036503)	3/87	0.356977	0.661448	0	0	1.43063	1.47367	UBQLN1;UBE2J2;GET4
3'-UTR-mediated mRNA stabilization (GO:0070935)	1/18	0.359072	0.661448	0	0	2.35475	2.41182	ELAVL1
alternative mRNA splicing, via spliceosome (GO:0000380)	1/18	0.359072	0.661448	0	0	2.35475	2.41182	RBM17
regulation of adaptive immune response (GO:0002819)	1/18	0.359072	0.661448	0	0	2.35475	2.41182	TRIM27
base conversion or substitution editing (GO:0016553)	1/18	0.359072	0.661448	0	0	2.35475	2.41182	ADARB1
carbohydrate derivative transport (GO:1901264)	1/18	0.359072	0.661448	0	0	2.35475	2.41182	SLC15A4
regulation of cellular protein catabolic process (GO:1903362)	1/18	0.359072	0.661448	0	0	2.35475	2.41182	FAF1
regulation of delayed rectifier potassium channel activity (GO:1902259)	1/18	0.359072	0.661448	0	0	2.35475	2.41182	NOS1AP
regulation of establishment or maintenance of cell polarity (GO:0032878)	1/18	0.359072	0.661448	0	0	2.35475	2.41182	CYRIB
cellular response to dsRNA (GO:0071359)	1/18	0.359072	0.661448	0	0	2.35475	2.41182	ZCCHC3
cellular response to pH (GO:0071467)	1/18	0.359072	0.661448	0	0	2.35475	2.41182	MCOLN1
chromatin disassembly (GO:0031498)	1/18	0.359072	0.661448	0	0	2.35475	2.41182	SMARCC1
regulation of membrane depolarization (GO:0003254)	1/18	0.359072	0.661448	0	0	2.35475	2.41182	CAMK2D
regulation of multicellular organism growth (GO:0040014)	1/18	0.359072	0.661448	0	0	2.35475	2.41182	APP
regulation of oxidative stress-induced intrinsic apoptotic signaling pathway (GO:1902175)	1/18	0.359072	0.661448	0	0	2.35475	2.41182	UBQLN1
regulation of platelet aggregation (GO:0090330)	1/18	0.359072	0.661448	0	0	2.35475	2.41182	PRKCA
regulation of presynapse assembly (GO:1905606)	1/18	0.359072	0.661448	0	0	2.35475	2.41182	APP
regulation of presynapse organization (GO:0099174)	1/18	0.359072	0.661448	0	0	2.35475	2.41182	APP
regulation of production of miRNAs involved in gene silencing by miRNA (GO:1903798)	1/18	0.359072	0.661448	0	0	2.35475	2.41182	MAP2K2
regulation of spindle organization (GO:0090224)	1/18	0.359072	0.661448	0	0	2.35475	2.41182	RAE1
G protein-coupled acetylcholine receptor signaling pathway (GO:0007213)	1/18	0.359072	0.661448	0	0	2.35475	2.41182	CDK5R1
regulation of ventricular cardiac muscle cell membrane repolarization (GO:0060307)	1/18	0.359072	0.661448	0	0	2.35475	2.41182	NOS1AP
release of cytochrome c from mitochondria (GO:0001836)	1/18	0.359072	0.661448	0	0	2.35475	2.41182	MFF
response to interferon-alpha (GO:0035455)	1/18	0.359072	0.661448	0	0	2.35475	2.41182	GAS6
RNA destabilization (GO:0050779)	1/18	0.359072	0.661448	0	0	2.35475	2.41182	CELF1
rRNA catabolic process (GO:0016075)	1/18	0.359072	0.661448	0	0	2.35475	2.41182	TRIR
rRNA transcription (GO:0009303)	1/18	0.359072	0.661448	0	0	2.35475	2.41182	BRF1
interleukin-6-mediated signaling pathway (GO:0070102)	1/18	0.359072	0.661448	0	0	2.35475	2.41182	SPI1
sodium ion import across plasma membrane (GO:0098719)	1/18	0.359072	0.661448	0	0	2.35475	2.41182	SLC5A2
leukocyte tethering or rolling (GO:0050901)	1/18	0.359072	0.661448	0	0	2.35475	2.41182	ITGB1
long-chain fatty-acyl-CoA biosynthetic process (GO:0035338)	1/18	0.359072	0.661448	0	0	2.35475	2.41182	HACD2
synaptic transmission, glutamatergic (GO:0035249)	1/18	0.359072	0.661448	0	0	2.35475	2.41182	UNC13A
mitochondrial fission (GO:0000266)	1/18	0.359072	0.661448	0	0	2.35475	2.41182	MFF
negative regulation of interleukin-8 production (GO:0032717)	1/18	0.359072	0.661448	0	0	2.35475	2.41182	MAP2K5
negative regulation of Rho protein signal transduction (GO:0035024)	1/18	0.359072	0.661448	0	0	2.35475	2.41182	KCTD13
negative regulation of tumor necrosis factor-mediated signaling pathway (GO:0010804)	1/18	0.359072	0.661448	0	0	2.35475	2.41182	GAS6
nucleosome disassembly (GO:0006337)	1/18	0.359072	0.661448	0	0	2.35475	2.41182	SMARCC1
nucleotide biosynthetic process (GO:0009165)	1/18	0.359072	0.661448	0	0	2.35475	2.41182	PRPSAP1
positive regulation of extracellular matrix organization (GO:1903055)	1/18	0.359072	0.661448	0	0	2.35475	2.41182	COLGALT1
positive regulation of macrophage derived foam cell differentiation (GO:0010744)	1/18	0.359072	0.661448	0	0	2.35475	2.41182	PRKCH
positive regulation of myoblast differentiation (GO:0045663)	1/18	0.359072	0.661448	0	0	2.35475	2.41182	AKIRIN1
positive regulation of nervous system process (GO:0031646)	1/18	0.359072	0.661448	0	0	2.35475	2.41182	RNF10
positive regulation of nitric-oxide synthase activity (GO:0051000)	1/18	0.359072	0.661448	0	0	2.35475	2.41182	NOS1AP
positive regulation of phosphoprotein phosphatase activity (GO:0032516)	1/18	0.359072	0.661448	0	0	2.35475	2.41182	CALM3
programmed necrotic cell death (GO:0097300)	1/18	0.359072	0.661448	0	0	2.35475	2.41182	PPIF
protein localization to centrosome (GO:0071539)	1/18	0.359072	0.661448	0	0	2.35475	2.41182	CEP83
regulation of ERK1 and ERK2 cascade (GO:0070372)	7/238	0.362155	0.663374	0	0	1.2147	1.23375	APP;RAP1A;PRXL2C;STYX;RAPGEF2;PRKCA;GAS6
regulation of exocytosis (GO:0017157)	2/52	0.363375	0.663374	0	0	1.60181	1.62154	RALA;RAB5A
regulation of intrinsic apoptotic signaling pathway (GO:2001242)	2/52	0.363375	0.663374	0	0	1.60181	1.62154	PPIF;UBQLN1
endocytic recycling (GO:0032456)	2/52	0.363375	0.663374	0	0	1.60181	1.62154	STX6;ENTR1
regulation of release of sequestered calcium ion into cytosol (GO:0051279)	2/52	0.363375	0.663374	0	0	1.60181	1.62154	CAMK2D;CALM3
glycolipid metabolic process (GO:0006664)	2/52	0.363375	0.663374	0	0	1.60181	1.62154	GLTP;SUMF1
response to peptide hormone (GO:0043434)	2/52	0.363375	0.663374	0	0	1.60181	1.62154	EIF2B5;CRY1
myeloid cell differentiation (GO:0030099)	2/52	0.363375	0.663374	0	0	1.60181	1.62154	SPI1;UBA5
positive regulation of developmental growth (GO:0048639)	2/52	0.363375	0.663374	0	0	1.60181	1.62154	ITSN2;UNC13A
positive regulation of protein localization to cell periphery (GO:1904377)	2/52	0.363375	0.663374	0	0	1.60181	1.62154	ITGB1;PRKCH
positive regulation of protein localization to plasma membrane (GO:1903078)	2/52	0.363375	0.663374	0	0	1.60181	1.62154	ITGB1;PRKCH
regulation of protein secretion (GO:0050708)	4/125	0.364113	0.66418	0	0	1.32443	1.33806	DNAJC1;RAP1A;P3H1;PRKCA
plasma membrane bounded cell projection assembly (GO:0120031)	8/278	0.368353	0.664594	0	0	1.18778	1.18625	ITGB1;GALNT11;RAP2B;RAP1A;RILPL1;CEP83;RAPGEF2;EXOC5
regulation of cation channel activity (GO:2001257)	3/89	0.37031	0.664594	0	0	1.39722	1.38802	ITGB1;APP;CAMK2D
regulation of cysteine-type endopeptidase activity involved in apoptotic process (GO:0043281)	3/89	0.37031	0.664594	0	0	1.39722	1.38802	GAS6;RAF1;MAP2K5
regulation of immune effector process (GO:0002697)	2/53	0.372171	0.664594	0	0	1.57032	1.55211	C1QBP;C1QC
activin receptor signaling pathway (GO:0032924)	1/19	0.374724	0.664594	0	0	2.22382	2.18282	ACVR2A
purine ribonucleoside bisphosphate metabolic process (GO:0034035)	1/19	0.374724	0.664594	0	0	2.22382	2.18282	TPST1
Rac protein signal transduction (GO:0016601)	1/19	0.374724	0.664594	0	0	2.22382	2.18282	HACE1
regulation of bicellular tight junction assembly (GO:2000810)	1/19	0.374724	0.664594	0	0	2.22382	2.18282	PRKCH
regulation of centriole replication (GO:0046599)	1/19	0.374724	0.664594	0	0	2.22382	2.18282	SPICE1
cytoplasmic translational initiation (GO:0002183)	1/19	0.374724	0.664594	0	0	2.22382	2.18282	EIF5
regulation of mitochondrial membrane permeability (GO:0046902)	1/19	0.374724	0.664594	0	0	2.22382	2.18282	PPIF
regulation of nervous system process (GO:0031644)	1/19	0.374724	0.664594	0	0	2.22382	2.18282	APP
DNA alkylation (GO:0006305)	1/19	0.374724	0.664594	0	0	2.22382	2.18282	PPM1D
DNA methylation or demethylation (GO:0044728)	1/19	0.374724	0.664594	0	0	2.22382	2.18282	PPM1D
establishment or maintenance of apical/basal cell polarity (GO:0035088)	1/19	0.374724	0.664594	0	0	2.22382	2.18282	MARK2
regulation of stem cell population maintenance (GO:2000036)	1/19	0.374724	0.664594	0	0	2.22382	2.18282	ELAVL1
glycerolipid catabolic process (GO:0046503)	1/19	0.374724	0.664594	0	0	2.22382	2.18282	ABHD12
response to ATP (GO:0033198)	1/19	0.374724	0.664594	0	0	2.22382	2.18282	CIB2
response to fatty acid (GO:0070542)	1/19	0.374724	0.664594	0	0	2.22382	2.18282	PDK3
histone H4-K16 acetylation (GO:0043984)	1/19	0.374724	0.664594	0	0	2.22382	2.18282	KANSL2
leukocyte adhesion to vascular endothelial cell (GO:0061756)	1/19	0.374724	0.664594	0	0	2.22382	2.18282	ITGB1
maintenance of protein localization in organelle (GO:0072595)	1/19	0.374724	0.664594	0	0	2.22382	2.18282	ARL2BP
mesenchymal cell development (GO:0014031)	1/19	0.374724	0.664594	0	0	2.22382	2.18282	FAM172A
N-glycan processing (GO:0006491)	1/19	0.374724	0.664594	0	0	2.22382	2.18282	FUT8
negative regulation of amyloid precursor protein catabolic process (GO:1902992)	1/19	0.374724	0.664594	0	0	2.22382	2.18282	RTN1
negative regulation of calcium ion transport (GO:0051926)	1/19	0.374724	0.664594	0	0	2.22382	2.18282	TRIM27
negative regulation of T cell receptor signaling pathway (GO:0050860)	1/19	0.374724	0.664594	0	0	2.22382	2.18282	SLA2
neural crest cell differentiation (GO:0014033)	1/19	0.374724	0.664594	0	0	2.22382	2.18282	FAM172A
neuromuscular process (GO:0050905)	1/19	0.374724	0.664594	0	0	2.22382	2.18282	UBA5
nuclear membrane organization (GO:0071763)	1/19	0.374724	0.664594	0	0	2.22382	2.18282	CHMP7
nucleotide-sugar biosynthetic process (GO:0009226)	1/19	0.374724	0.664594	0	0	2.22382	2.18282	UAP1L1
pore complex assembly (GO:0046931)	1/19	0.374724	0.664594	0	0	2.22382	2.18282	TSPAN33
positive regulation of cilium assembly (GO:0045724)	1/19	0.374724	0.664594	0	0	2.22382	2.18282	ENTR1
positive regulation of G protein-coupled receptor signaling pathway (GO:0045745)	1/19	0.374724	0.664594	0	0	2.22382	2.18282	PRKCA
positive regulation of oxidoreductase activity (GO:0051353)	1/19	0.374724	0.664594	0	0	2.22382	2.18282	RFK
regulation of angiogenesis (GO:0045765)	6/203	0.37565	0.665708	0	0	1.22049	1.19498	ITGB1;APOH;PTPRM;EMC10;PRKCA;RHOB
cellular amino acid catabolic process (GO:0009063)	3/90	0.376958	0.667499	0	0	1.38109	1.34742	GLUD1;HIBADH;BCKDHB
regulation of humoral immune response (GO:0002920)	2/54	0.380918	0.668248	0	0	1.54004	1.48641	C1QBP;C1QC
regulation of megakaryocyte differentiation (GO:0045652)	2/54	0.380918	0.668248	0	0	1.54004	1.48641	PITHD1;ASH2L
regulation of proteasomal protein catabolic process (GO:0061136)	2/54	0.380918	0.668248	0	0	1.54004	1.48641	PSME3;RAD23B
regulation of proteolysis (GO:0030162)	2/54	0.380918	0.668248	0	0	1.54004	1.48641	DNAJC1;FBXW11
nuclear membrane reassembly (GO:0031468)	2/54	0.380918	0.668248	0	0	1.54004	1.48641	ANKLE2;CHMP7
toll-like receptor signaling pathway (GO:0002224)	3/91	0.383592	0.668248	0	0	1.36532	1.30822	RIPK2;RFTN1;UBE2D1
positive regulation of supramolecular fiber organization (GO:1902905)	3/91	0.383592	0.668248	0	0	1.36532	1.30822	APP;COLGALT1;CDK5R1
negative regulation of gene expression (GO:0010629)	9/322	0.38702	0.668248	0	0	1.1525	1.09404	APP;NDFIP2;SPI1;NDFIP1;MAP2K2;RBL1;CELF1;TRIM27;PPM1D
protein sumoylation (GO:0016925)	2/55	0.389613	0.668248	0	0	1.51091	1.42418	RAE1;PIAS2
negative regulation of protein modification by small protein conjugation or removal (GO:1903321)	2/55	0.389613	0.668248	0	0	1.51091	1.42418	PRMT3;CRY1
protein targeting to lysosome (GO:0006622)	1/20	0.389996	0.668248	0	0	2.10667	1.98368	NAGPA
adaptive immune response based on somatic recombination of immune receptors built from immunoglobulin superfamily domains (GO:0002460)	1/20	0.389996	0.668248	0	0	2.10667	1.98368	SLA2
protein-DNA complex disassembly (GO:0032986)	1/20	0.389996	0.668248	0	0	2.10667	1.98368	SMARCC1
adrenergic receptor signaling pathway (GO:0071875)	1/20	0.389996	0.668248	0	0	2.10667	1.98368	RAPGEF2
cellular monovalent inorganic cation homeostasis (GO:0030004)	1/20	0.389996	0.668248	0	0	2.10667	1.98368	ATP1A1
cellular response to nitrogen compound (GO:1901699)	1/20	0.389996	0.668248	0	0	2.10667	1.98368	NSMCE3
regulation of hippo signaling (GO:0035330)	1/20	0.389996	0.668248	0	0	2.10667	1.98368	AJUBA
early endosome to late endosome transport (GO:0045022)	1/20	0.389996	0.668248	0	0	2.10667	1.98368	RAB5A
regulation of programmed necrotic cell death (GO:0062098)	1/20	0.389996	0.668248	0	0	2.10667	1.98368	PELI1
endoplasmic reticulum calcium ion homeostasis (GO:0032469)	1/20	0.389996	0.668248	0	0	2.10667	1.98368	CAMK2D
regulation of protein localization to cell periphery (GO:1904375)	1/20	0.389996	0.668248	0	0	2.10667	1.98368	ZDHHC7
regulation of protein modification by small protein conjugation or removal (GO:1903320)	1/20	0.389996	0.668248	0	0	2.10667	1.98368	UBQLN1
epithelial cilium movement involved in extracellular fluid movement (GO:0003351)	1/20	0.389996	0.668248	0	0	2.10667	1.98368	DNAAF2
regulation of T cell migration (GO:2000404)	1/20	0.389996	0.668248	0	0	2.10667	1.98368	APP
ganglioside metabolic process (GO:0001573)	1/20	0.389996	0.668248	0	0	2.10667	1.98368	ST3GAL5
inositol phosphate-mediated signaling (GO:0048016)	1/20	0.389996	0.668248	0	0	2.10667	1.98368	PPP3R1
insulin secretion (GO:0030073)	1/20	0.389996	0.668248	0	0	2.10667	1.98368	CYB5R4
maintenance of protein location in nucleus (GO:0051457)	1/20	0.389996	0.668248	0	0	2.10667	1.98368	ARL2BP
mesoderm formation (GO:0001707)	1/20	0.389996	0.668248	0	0	2.10667	1.98368	ITGB1
mitotic cytokinetic process (GO:1902410)	1/20	0.389996	0.668248	0	0	2.10667	1.98368	CHMP7
modulation by symbiont of entry into host (GO:0052372)	1/20	0.389996	0.668248	0	0	2.10667	1.98368	TRIM27
myeloid cell development (GO:0061515)	1/20	0.389996	0.668248	0	0	2.10667	1.98368	APP
negative regulation of lipid storage (GO:0010888)	1/20	0.389996	0.668248	0	0	2.10667	1.98368	OSBPL8
neuromuscular synaptic transmission (GO:0007274)	1/20	0.389996	0.668248	0	0	2.10667	1.98368	KIF1B
oligodendrocyte differentiation (GO:0048709)	1/20	0.389996	0.668248	0	0	2.10667	1.98368	EIF2B5
positive regulation of cyclin-dependent protein kinase activity (GO:1904031)	1/20	0.389996	0.668248	0	0	2.10667	1.98368	CCNY
positive regulation of epidermal cell differentiation (GO:0045606)	1/20	0.389996	0.668248	0	0	2.10667	1.98368	PRKCH
positive regulation of interferon-alpha production (GO:0032727)	1/20	0.389996	0.668248	0	0	2.10667	1.98368	RIPK2
positive regulation of lymphocyte differentiation (GO:0045621)	1/20	0.389996	0.668248	0	0	2.10667	1.98368	GAS6
positive regulation of natural killer cell mediated cytotoxicity (GO:0045954)	1/20	0.389996	0.668248	0	0	2.10667	1.98368	LAMP1
production of small RNA involved in gene silencing by RNA (GO:0070918)	1/20	0.389996	0.668248	0	0	2.10667	1.98368	SNIP1
regulation of peptidyl-tyrosine phosphorylation (GO:0050730)	3/92	0.390209	0.668248	0	0	1.34991	1.27037	APP;RAP2B;RIPK2
positive regulation of cellular component biogenesis (GO:0044089)	3/92	0.390209	0.668248	0	0	1.34991	1.27037	FAF1;PRKCA;AJUBA
DNA-templated transcription, initiation (GO:0006352)	5/168	0.390827	0.668794	0	0	1.22884	1.15448	BRF1;NR1D2;TBL1X;TAF2;NR2F6
regulation of response to external stimulus (GO:0032101)	4/130	0.391815	0.669973	0	0	1.27155	1.1914	FNTA;CELF1;NR1D2;CYRIB
regulation of heart contraction (GO:0008016)	3/93	0.396809	0.676839	0	0	1.33485	1.2338	CAMK2D;CALM3;ATP1A1
negative regulation of metabolic process (GO:0009892)	2/56	0.398253	0.676839	0	0	1.48285	1.36521	RHEB;ZDHHC7
positive regulation of epithelial cell migration (GO:0010634)	3/94	0.403389	0.676839	0	0	1.32011	1.19847	EMC10;PRKCA;RHOB
acetylcholine receptor signaling pathway (GO:0095500)	1/21	0.404895	0.676839	0	0	2.00123	1.80937	CDK5R1
actin nucleation (GO:0045010)	1/21	0.404895	0.676839	0	0	2.00123	1.80937	TRIM27
purinergic nucleotide receptor signaling pathway (GO:0035590)	1/21	0.404895	0.676839	0	0	2.00123	1.80937	APP
regulation of dendritic spine development (GO:0060998)	1/21	0.404895	0.676839	0	0	2.00123	1.80937	CAMK1
regulation of fibroblast migration (GO:0010762)	1/21	0.404895	0.676839	0	0	2.00123	1.80937	ITGB1
cellular response to inorganic substance (GO:0071241)	1/21	0.404895	0.676839	0	0	2.00123	1.80937	NSMCE3
cellular response to steroid hormone stimulus (GO:0071383)	1/21	0.404895	0.676839	0	0	2.00123	1.80937	ATP1A1
regulation of lipid catabolic process (GO:0050994)	1/21	0.404895	0.676839	0	0	2.00123	1.80937	TYSND1
regulation of lipopolysaccharide-mediated signaling pathway (GO:0031664)	1/21	0.404895	0.676839	0	0	2.00123	1.80937	PRKCA
regulation of lipoprotein lipase activity (GO:0051004)	1/21	0.404895	0.676839	0	0	2.00123	1.80937	APOH
epithelial cell development (GO:0002064)	1/21	0.404895	0.676839	0	0	2.00123	1.80937	RILPL1
regulation of ubiquitin protein ligase activity (GO:1904666)	1/21	0.404895	0.676839	0	0	2.00123	1.80937	FZR1
response to glucagon (GO:0033762)	1/21	0.404895	0.676839	0	0	2.00123	1.80937	CRY1
response to progesterone (GO:0032570)	1/21	0.404895	0.676839	0	0	2.00123	1.80937	UBE3A
intracellular lipid transport (GO:0032365)	1/21	0.404895	0.676839	0	0	2.00123	1.80937	CERT1
vacuolar acidification (GO:0007035)	1/21	0.404895	0.676839	0	0	2.00123	1.80937	CLN5
negative regulation of cell communication (GO:0010648)	1/21	0.404895	0.676839	0	0	2.00123	1.80937	BRAP
negative regulation of ion transmembrane transporter activity (GO:0032413)	1/21	0.404895	0.676839	0	0	2.00123	1.80937	CAMK2D
negative regulation of protein localization to cell periphery (GO:1904376)	1/21	0.404895	0.676839	0	0	2.00123	1.80937	AP2M1
negative regulation of protein localization to plasma membrane (GO:1903077)	1/21	0.404895	0.676839	0	0	2.00123	1.80937	AP2M1
neuron apoptotic process (GO:0051402)	1/21	0.404895	0.676839	0	0	2.00123	1.80937	APP
nucleotide-excision repair, DNA incision, 3'-to lesion (GO:0006295)	1/21	0.404895	0.676839	0	0	2.00123	1.80937	XPA
nucleotide-excision repair, preincision complex stabilization (GO:0006293)	1/21	0.404895	0.676839	0	0	2.00123	1.80937	XPA
positive regulation of antigen receptor-mediated signaling pathway (GO:0050857)	1/21	0.404895	0.676839	0	0	2.00123	1.80937	PRKCH
positive regulation of lipid storage (GO:0010884)	1/21	0.404895	0.676839	0	0	2.00123	1.80937	OSBPL11
positive regulation of phosphatase activity (GO:0010922)	1/21	0.404895	0.676839	0	0	2.00123	1.80937	CALM3
protein localization to chromatin (GO:0071168)	1/21	0.404895	0.676839	0	0	2.00123	1.80937	CHMP7
cellular response to peptide (GO:1901653)	2/57	0.406836	0.678565	0	0	1.45582	1.30928	APP;RIPK2
positive regulation of gene expression, epigenetic (GO:0045815)	2/57	0.406836	0.678565	0	0	1.45582	1.30928	DEK;ASF1A
positive regulation of interferon-gamma production (GO:0032729)	2/57	0.406836	0.678565	0	0	1.45582	1.30928	TRIM27;CYRIB
regulation of cell motility (GO:2000145)	4/133	0.408357	0.679584	0	0	1.24178	1.11216	HACE1;RAF1;CYRIB;RHOB
RNA metabolic process (GO:0016070)	4/133	0.408357	0.679584	0	0	1.24178	1.11216	WTAP;NOL9;ADARB1;TENT2
transmembrane receptor protein serine/threonine kinase signaling pathway (GO:0007178)	4/133	0.408357	0.679584	0	0	1.24178	1.11216	ITGB1;FNTA;RNF111;ACVR2A
mRNA metabolic process (GO:0016071)	3/95	0.409948	0.681726	0	0	1.30569	1.16432	CELF1;SRSF4;USP39
RNA splicing, via transesterification reactions with bulged adenosine as nucleophile (GO:0000377)	7/251	0.41401	0.683787	0	0	1.14921	1.01345	RBM17;SNIP1;SRSF4;RALY;CASC3;USP39;ELAVL1
chordate embryonic development (GO:0043009)	2/58	0.415359	0.683787	0	0	1.42975	1.25619	FUT8;DEAF1
fat cell differentiation (GO:0045444)	2/58	0.415359	0.683787	0	0	1.42975	1.25619	OSBPL8;OSBPL11
negative regulation of hydrolase activity (GO:0051346)	2/58	0.415359	0.683787	0	0	1.42975	1.25619	PPP1R35;TMED2
regulation of cardiac muscle cell membrane repolarization (GO:0099623)	1/22	0.41943	0.683787	0	0	1.90584	1.6559	NOS1AP
regulation of platelet activation (GO:0010543)	1/22	0.41943	0.683787	0	0	1.90584	1.6559	PRKCA
regulation of response to cytokine stimulus (GO:0060759)	1/22	0.41943	0.683787	0	0	1.90584	1.6559	MAP2K5
female gonad development (GO:0008585)	1/22	0.41943	0.683787	0	0	1.90584	1.6559	EIF2B5
regulation of vacuole organization (GO:0044088)	1/22	0.41943	0.683787	0	0	1.90584	1.6559	RAB5A
glutamate metabolic process (GO:0006536)	1/22	0.41943	0.683787	0	0	1.90584	1.6559	GLUD1
regulation of voltage-gated calcium channel activity (GO:1901385)	1/22	0.41943	0.683787	0	0	1.90584	1.6559	NOS1AP
rRNA methylation (GO:0031167)	1/22	0.41943	0.683787	0	0	1.90584	1.6559	METTL15
metallo-sulfur cluster assembly (GO:0031163)	1/22	0.41943	0.683787	0	0	1.90584	1.6559	ISCU
microglial cell activation (GO:0001774)	1/22	0.41943	0.683787	0	0	1.90584	1.6559	APP
ubiquitin-dependent protein catabolic process via the multivesicular body sorting pathway (GO:0043162)	1/22	0.41943	0.683787	0	0	1.90584	1.6559	RNF115
zinc ion transmembrane transport (GO:0071577)	1/22	0.41943	0.683787	0	0	1.90584	1.6559	SLC30A5
negative regulation of biomineral tissue development (GO:0070168)	1/22	0.41943	0.683787	0	0	1.90584	1.6559	GAS6
negative regulation of interleukin-2 production (GO:0032703)	1/22	0.41943	0.683787	0	0	1.90584	1.6559	TRIM27
negative regulation of lipid biosynthetic process (GO:0051055)	1/22	0.41943	0.683787	0	0	1.90584	1.6559	PRMT3
negative regulation of phosphate metabolic process (GO:0045936)	1/22	0.41943	0.683787	0	0	1.90584	1.6559	ANKLE2
negative regulation of protein dephosphorylation (GO:0035308)	1/22	0.41943	0.683787	0	0	1.90584	1.6559	YWHAB
peptidyl-threonine dephosphorylation (GO:0035970)	1/22	0.41943	0.683787	0	0	1.90584	1.6559	PPM1D
phosphatidylserine acyl-chain remodeling (GO:0036150)	1/22	0.41943	0.683787	0	0	1.90584	1.6559	OSBPL8
positive regulation of calcium ion transmembrane transporter activity (GO:1901021)	1/22	0.41943	0.683787	0	0	1.90584	1.6559	CALM3
positive regulation of dendritic spine development (GO:0060999)	1/22	0.41943	0.683787	0	0	1.90584	1.6559	CAMK1
positive regulation of DNA-templated transcription, initiation (GO:2000144)	1/22	0.41943	0.683787	0	0	1.90584	1.6559	MED30
positive regulation of peptidase activity (GO:0010952)	1/22	0.41943	0.683787	0	0	1.90584	1.6559	PSME3
cation transport (GO:0006812)	5/174	0.419799	0.683891	0	0	1.18484	1.02842	PANX1;NDFIP2;NDFIP1;SLC5A2;MCOLN1
protein maturation (GO:0051604)	3/97	0.422999	0.688104	0	0	1.27778	1.09938	AFG3L2;TYSND1;TSPAN33
calcium ion homeostasis (GO:0055074)	3/97	0.422999	0.688104	0	0	1.27778	1.09938	ATP13A1;VAPB;CIB2
RNA splicing (GO:0008380)	3/98	0.429488	0.695767	0	0	1.26426	1.06851	SRSF4;RP9;USP39
homophilic cell adhesion via plasma membrane adhesion molecules (GO:0007156)	2/60	0.432218	0.695767	0	0	1.3803	1.15783	ITGB1;PTPRM
regulation of B cell receptor signaling pathway (GO:0050855)	1/23	0.433612	0.695767	0	0	1.81912	1.52006	PRKCH
cilium-dependent cell motility (GO:0060285)	1/23	0.433612	0.695767	0	0	1.81912	1.52006	DNAAF2
cytoskeleton-dependent intracellular transport (GO:0030705)	1/23	0.433612	0.695767	0	0	1.81912	1.52006	KIF1B
regulation of necroptotic process (GO:0060544)	1/23	0.433612	0.695767	0	0	1.81912	1.52006	PELI1
DNA methylation (GO:0006306)	1/23	0.433612	0.695767	0	0	1.81912	1.52006	PPM1D
hexose transmembrane transport (GO:0008645)	1/23	0.433612	0.695767	0	0	1.81912	1.52006	SLC5A2
vesicle transport along microtubule (GO:0047496)	1/23	0.433612	0.695767	0	0	1.81912	1.52006	FBXW11
negative regulation of extrinsic apoptotic signaling pathway in absence of ligand (GO:2001240)	1/23	0.433612	0.695767	0	0	1.81912	1.52006	MAP2K5
negative regulation of GTPase activity (GO:0034260)	1/23	0.433612	0.695767	0	0	1.81912	1.52006	TMED2
negative regulation of intracellular protein transport (GO:0090317)	1/23	0.433612	0.695767	0	0	1.81912	1.52006	BAG4
negative regulation of signal transduction in absence of ligand (GO:1901099)	1/23	0.433612	0.695767	0	0	1.81912	1.52006	MAP2K5
oligosaccharide biosynthetic process (GO:0009312)	1/23	0.433612	0.695767	0	0	1.81912	1.52006	FUT8
positive regulation of interleukin-17 production (GO:0032740)	1/23	0.433612	0.695767	0	0	1.81912	1.52006	RFTN1
positive regulation of natural killer cell mediated immunity (GO:0002717)	1/23	0.433612	0.695767	0	0	1.81912	1.52006	LAMP1
positive regulation of protein autophosphorylation (GO:0031954)	1/23	0.433612	0.695767	0	0	1.81912	1.52006	CALM3
positive regulation of transcription initiation from RNA polymerase II promoter (GO:0060261)	1/23	0.433612	0.695767	0	0	1.81912	1.52006	MED30
protein alkylation (GO:0008213)	1/23	0.433612	0.695767	0	0	1.81912	1.52006	PRMT3
mRNA-containing ribonucleoprotein complex export from nucleus (GO:0071427)	3/99	0.435951	0.698519	0	0	1.25103	1.03864	SRSF4;CASC3;RAE1
positive regulation of stress-activated MAPK cascade (GO:0032874)	3/99	0.435951	0.698519	0	0	1.25103	1.03864	APP;SPI1;EMC10
regulation of DNA-templated transcription, initiation (GO:2000142)	2/61	0.44055	0.701879	0	0	1.35684	1.11224	MED30;PPM1D
regulation of endocytosis (GO:0030100)	2/61	0.44055	0.701879	0	0	1.35684	1.11224	MTMR2;RAB5A
O-glycan processing (GO:0016266)	2/61	0.44055	0.701879	0	0	1.35684	1.11224	GALNT11;B3GNT2
protein lipidation (GO:0006497)	2/61	0.44055	0.701879	0	0	1.35684	1.11224	ZDHHC7;ZDHHC3
antigen processing and presentation of peptide antigen via MHC class II (GO:0002495)	3/100	0.442386	0.701879	0	0	1.23807	1.00974	SEC24B;MARCHF8;AP2M1
transcription initiation from RNA polymerase II promoter (GO:0006367)	4/140	0.446558	0.701879	0	0	1.17744	0.949238	NR1D2;TBL1X;TAF2;NR2F6
purine nucleotide metabolic process (GO:0006163)	1/24	0.447448	0.701879	0	0	1.73993	1.39925	PRPSAP1
purine ribonucleotide catabolic process (GO:0009154)	1/24	0.447448	0.701879	0	0	1.73993	1.39925	NUDT4
C21-steroid hormone metabolic process (GO:0008207)	1/24	0.447448	0.701879	0	0	1.73993	1.39925	FDX1
carbohydrate biosynthetic process (GO:0016051)	1/24	0.447448	0.701879	0	0	1.73993	1.39925	FUT8
cellular response to catecholamine stimulus (GO:0071870)	1/24	0.447448	0.701879	0	0	1.73993	1.39925	MAPK1
dendritic cell differentiation (GO:0097028)	1/24	0.447448	0.701879	0	0	1.73993	1.39925	GAS6
regulation of monooxygenase activity (GO:0032768)	1/24	0.447448	0.701879	0	0	1.73993	1.39925	NOS1AP
extracellular matrix assembly (GO:0085029)	1/24	0.447448	0.701879	0	0	1.73993	1.39925	GAS6
heterochromatin assembly (GO:0031507)	1/24	0.447448	0.701879	0	0	1.73993	1.39925	FAM172A
histone monoubiquitination (GO:0010390)	1/24	0.447448	0.701879	0	0	1.73993	1.39925	RING1
immune response-activating cell surface receptor signaling pathway (GO:0002429)	1/24	0.447448	0.701879	0	0	1.73993	1.39925	SLA2
iron-sulfur cluster assembly (GO:0016226)	1/24	0.447448	0.701879	0	0	1.73993	1.39925	ISCU
long-chain fatty-acyl-CoA metabolic process (GO:0035336)	1/24	0.447448	0.701879	0	0	1.73993	1.39925	HACD2
negative regulation of NIK/NF-kappaB signaling (GO:1901223)	1/24	0.447448	0.701879	0	0	1.73993	1.39925	SPI1
negative regulation of synaptic transmission (GO:0050805)	1/24	0.447448	0.701879	0	0	1.73993	1.39925	MTMR2
neuromuscular junction development (GO:0007528)	1/24	0.447448	0.701879	0	0	1.73993	1.39925	UNC13A
nucleotide-binding domain, leucine rich repeat containing receptor signaling pathway (GO:0035872)	1/24	0.447448	0.701879	0	0	1.73993	1.39925	RIPK2
positive regulation of cellular response to transforming growth factor beta stimulus (GO:1903846)	1/24	0.447448	0.701879	0	0	1.73993	1.39925	RNF111
positive regulation of lamellipodium assembly (GO:0010592)	1/24	0.447448	0.701879	0	0	1.73993	1.39925	AKIRIN1
positive regulation of neuron apoptotic process (GO:0043525)	1/24	0.447448	0.701879	0	0	1.73993	1.39925	CDK5R1
positive regulation of protein targeting to membrane (GO:0090314)	1/24	0.447448	0.701879	0	0	1.73993	1.39925	MFF
positive regulation of transforming growth factor beta receptor signaling pathway (GO:0030511)	1/24	0.447448	0.701879	0	0	1.73993	1.39925	RNF111
potassium ion homeostasis (GO:0055075)	1/24	0.447448	0.701879	0	0	1.73993	1.39925	ATP1A1
protein kinase B signaling (GO:0043491)	1/24	0.447448	0.701879	0	0	1.73993	1.39925	GAS6
glucose metabolic process (GO:0006006)	2/62	0.448814	0.703529	0	0	1.33416	1.06886	ADPGK;CRY1
extracellular matrix organization (GO:0030198)	8/300	0.449767	0.704037	0	0	1.09703	0.876558	ITGB1;APP;CRTAP;CAPN2;P3H1;P3H4;GAS6;COLGALT1
mRNA processing (GO:0006397)	8/300	0.449767	0.704037	0	0	1.09703	0.876558	RBM17;CELF1;SNIP1;SRSF4;RALY;CASC3;USP39;ELAVL1
regulation of small GTPase mediated signal transduction (GO:0051056)	4/141	0.451957	0.704791	0	0	1.16879	0.928215	ARHGAP9;CHN2;CYRIB;RHOB
positive regulation of cellular catabolic process (GO:0031331)	4/141	0.451957	0.704791	0	0	1.16879	0.928215	APP;FAF1;PRXL2C;TRIM27
negative regulation of programmed cell death (GO:0043069)	10/381	0.452402	0.704791	0	0	1.07935	0.856125	DNAJC3;ANKLE2;BAG4;RIPK2;ZFAND6;PPIF;GAS6;TM7SF3;RAF1;TXNDC5
regulation of protein catabolic process (GO:0042176)	3/102	0.455169	0.704791	0	0	1.21293	0.954685	FZR1;HACE1;FAF1
actin cytoskeleton reorganization (GO:0031532)	2/63	0.457009	0.704791	0	0	1.31222	1.02754	RALA;MCU
amyloid fibril formation (GO:1990000)	2/63	0.457009	0.704791	0	0	1.31222	1.02754	APP;TSPAN33
cell cycle G1/S phase transition (GO:0044843)	2/63	0.457009	0.704791	0	0	1.31222	1.02754	KHDRBS1;CACUL1
organonitrogen compound catabolic process (GO:1901565)	2/63	0.457009	0.704791	0	0	1.31222	1.02754	NPEPPS;CLN5
chromatin organization (GO:0006325)	4/142	0.457338	0.704791	0	0	1.16026	0.907707	KDM5B;SMARCC1;KDM4B;SPI1
negative regulation of cytokine production (GO:0001818)	5/182	0.458028	0.704791	0	0	1.13082	0.882974	C1QBP;GPATCH3;TRIM27;GAS6;MAP2K5
negative regulation of nucleic acid-templated transcription (GO:1903507)	12/464	0.45995	0.704791	0	0	1.06306	0.825613	KHDRBS1;PCGF6;SPI1;RING1;RIOX1;TFDP2;FBXW11;DEAF1;CRY1;NR1D2;GAS6;CDK5R1
3'-phosphoadenosine 5'-phosphosulfate metabolic process (GO:0050427)	1/25	0.460946	0.704791	0	0	1.66735	1.29132	TPST1
protein quality control for misfolded or incompletely synthesized proteins (GO:0006515)	1/25	0.460946	0.704791	0	0	1.66735	1.29132	LONP1
regulation of calcium ion import (GO:0090279)	1/25	0.460946	0.704791	0	0	1.66735	1.29132	TRIM27
regulation of cAMP-mediated signaling (GO:0043949)	1/25	0.460946	0.704791	0	0	1.66735	1.29132	RAPGEF2
cAMP-mediated signaling (GO:0019933)	1/25	0.460946	0.704791	0	0	1.66735	1.29132	RAPGEF2
regulation of heterotypic cell-cell adhesion (GO:0034114)	1/25	0.460946	0.704791	0	0	1.66735	1.29132	MAP2K5
regulation of interferon-alpha production (GO:0032647)	1/25	0.460946	0.704791	0	0	1.66735	1.29132	RIPK2
endosome transport via multivesicular body sorting pathway (GO:0032509)	1/25	0.460946	0.704791	0	0	1.66735	1.29132	CHMP7
regulation of rhodopsin mediated signaling pathway (GO:0022400)	1/25	0.460946	0.704791	0	0	1.66735	1.29132	FNTA
glycolytic process through glucose-6-phosphate (GO:0061620)	1/25	0.460946	0.704791	0	0	1.66735	1.29132	ADPGK
response to dsRNA (GO:0043331)	1/25	0.460946	0.704791	0	0	1.66735	1.29132	RFTN1
response to hexose (GO:0009746)	1/25	0.460946	0.704791	0	0	1.66735	1.29132	EIF2B5
in utero embryonic development (GO:0001701)	1/25	0.460946	0.704791	0	0	1.66735	1.29132	FUT8
RNA splicing, via transesterification reactions (GO:0000375)	1/25	0.460946	0.704791	0	0	1.66735	1.29132	SRSF4
sodium ion homeostasis (GO:0055078)	1/25	0.460946	0.704791	0	0	1.66735	1.29132	ATP1A1
negative regulation of actin filament polymerization (GO:0030837)	1/25	0.460946	0.704791	0	0	1.66735	1.29132	CYRIB
negative regulation of antigen receptor-mediated signaling pathway (GO:0050858)	1/25	0.460946	0.704791	0	0	1.66735	1.29132	SLA2
negative regulation of endocytosis (GO:0045806)	1/25	0.460946	0.704791	0	0	1.66735	1.29132	MTMR2
negative regulation of ion transport (GO:0043271)	1/25	0.460946	0.704791	0	0	1.66735	1.29132	PXK
negative regulation of signaling (GO:0023057)	1/25	0.460946	0.704791	0	0	1.66735	1.29132	BRAP
organophosphate ester transport (GO:0015748)	1/25	0.460946	0.704791	0	0	1.66735	1.29132	OSBPL8
peptide catabolic process (GO:0043171)	1/25	0.460946	0.704791	0	0	1.66735	1.29132	NPEPPS
positive regulation of T cell migration (GO:2000406)	1/25	0.460946	0.704791	0	0	1.66735	1.29132	APP
chromatin remodeling (GO:0006338)	3/103	0.461514	0.705178	0	0	1.20074	0.928465	KDM5B;SMARCC1;KDM4B
protein-DNA complex assembly (GO:0065004)	4/143	0.462702	0.706512	0	0	1.15185	0.887699	PSME3;XPA;RAD23B;ASF1A
protein secretion (GO:0009306)	2/64	0.465133	0.709256	0	0	1.29099	0.988163	CYB5R4;NAGPA
regulation of transcription initiation from RNA polymerase II promoter (GO:0060260)	2/64	0.465133	0.709256	0	0	1.29099	0.988163	MED30;PPM1D
mRNA transport (GO:0051028)	3/104	0.467827	0.71288	0	0	1.18879	0.903073	SRSF4;CASC3;RAE1
mitochondrial translation (GO:0032543)	3/105	0.474108	0.713722	0	0	1.17708	0.878477	IARS2;MRPS30;MTRF1L
purine-containing compound biosynthetic process (GO:0072522)	1/26	0.474115	0.713722	0	0	1.60057	1.19452	PRPSAP1
regulation of biomineral tissue development (GO:0070167)	1/26	0.474115	0.713722	0	0	1.60057	1.19452	GAS6
cellular response to drug (GO:0035690)	1/26	0.474115	0.713722	0	0	1.60057	1.19452	GAS6
regulation of mitotic metaphase/anaphase transition (GO:0030071)	1/26	0.474115	0.713722	0	0	1.60057	1.19452	CDC16
regulation of myelination (GO:0031641)	1/26	0.474115	0.713722	0	0	1.60057	1.19452	RNF10
regulation of potassium ion transmembrane transporter activity (GO:1901016)	1/26	0.474115	0.713722	0	0	1.60057	1.19452	ITGB1
regulation of viral life cycle (GO:1903900)	1/26	0.474115	0.713722	0	0	1.60057	1.19452	TRIM27
hippo signaling (GO:0035329)	1/26	0.474115	0.713722	0	0	1.60057	1.19452	YWHAB
lamellipodium assembly (GO:0030032)	1/26	0.474115	0.713722	0	0	1.60057	1.19452	ITGB1
membrane depolarization during action potential (GO:0086010)	1/26	0.474115	0.713722	0	0	1.60057	1.19452	YWHAH
mononuclear cell differentiation (GO:1903131)	1/26	0.474115	0.713722	0	0	1.60057	1.19452	GAS6
negative regulation of protein localization to membrane (GO:1905476)	1/26	0.474115	0.713722	0	0	1.60057	1.19452	AP2M1
organelle fission (GO:0048285)	1/26	0.474115	0.713722	0	0	1.60057	1.19452	MFF
positive regulation of filopodium assembly (GO:0051491)	1/26	0.474115	0.713722	0	0	1.60057	1.19452	RALA
positive regulation of glucose import (GO:0046326)	1/26	0.474115	0.713722	0	0	1.60057	1.19452	OSBPL8
positive regulation of microtubule polymerization or depolymerization (GO:0031112)	1/26	0.474115	0.713722	0	0	1.60057	1.19452	CDK5R1
positive regulation of T cell mediated cytotoxicity (GO:0001916)	1/26	0.474115	0.713722	0	0	1.60057	1.19452	CYRIB
positive regulation of nucleic acid-templated transcription (GO:1903508)	13/511	0.478755	0.717631	0	0	1.04495	0.769672	RNF10;SMARCC1;MAP2K2;FBXW11;NR1D2;GPATCH3;MED30;DEAF1;PITHD1;TBL1X;RNF111;RNF187;YWHAH
protein processing (GO:0016485)	3/106	0.480354	0.717631	0	0	1.16559	0.854647	AFG3L2;TYSND1;CLN5
regulation of cell cycle process (GO:0010564)	3/106	0.480354	0.717631	0	0	1.16559	0.854647	UVRAG;CALM3;ENTR1
chromosome organization (GO:0051276)	3/106	0.480354	0.717631	0	0	1.16559	0.854647	XPA;RAD23B;RAE1
RNA export from nucleus (GO:0006405)	3/106	0.480354	0.717631	0	0	1.16559	0.854647	SRSF4;CASC3;RAE1
peptidyl-lysine modification (GO:0018205)	3/106	0.480354	0.717631	0	0	1.16559	0.854647	P3H4;RAE1;PIAS2
cellular response to nutrient levels (GO:0031669)	2/66	0.481163	0.717631	0	0	1.25051	0.914814	MAP1LC3A;GAS2L1
ERBB signaling pathway (GO:0038127)	2/66	0.481163	0.717631	0	0	1.25051	0.914814	MAPK1;PRKCA
regulation of mitotic cell cycle phase transition (GO:1901990)	5/188	0.486229	0.717631	0	0	1.09341	0.788427	FZR1;PSME3;CDC16;UBE2D1;ANAPC2
mRNA export from nucleus (GO:0006406)	3/107	0.486565	0.717631	0	0	1.15432	0.831556	SRSF4;CASC3;RAE1
protein peptidyl-prolyl isomerization (GO:0000413)	1/27	0.486964	0.717631	0	0	1.53894	1.10737	PPIF
regulation of blood coagulation (GO:0030193)	1/27	0.486964	0.717631	0	0	1.53894	1.10737	APOH
regulation of cardiac muscle cell contraction (GO:0086004)	1/27	0.486964	0.717631	0	0	1.53894	1.10737	CAMK2D
regulation of epidermal growth factor-activated receptor activity (GO:0007176)	1/27	0.486964	0.717631	0	0	1.53894	1.10737	APP
cellular response to cadmium ion (GO:0071276)	1/27	0.486964	0.717631	0	0	1.53894	1.10737	MAPK1
cellular response to unfolded protein (GO:0034620)	1/27	0.486964	0.717631	0	0	1.53894	1.10737	TM7SF3
cellular senescence (GO:0090398)	1/27	0.486964	0.717631	0	0	1.53894	1.10737	SPI1
chondroitin sulfate proteoglycan biosynthetic process (GO:0050650)	1/27	0.486964	0.717631	0	0	1.53894	1.10737	XYLT2
cytoplasmic pattern recognition receptor signaling pathway (GO:0002753)	1/27	0.486964	0.717631	0	0	1.53894	1.10737	RIPK2
dendritic spine organization (GO:0097061)	1/27	0.486964	0.717631	0	0	1.53894	1.10737	MTMR2
entrainment of circadian clock by photoperiod (GO:0043153)	1/27	0.486964	0.717631	0	0	1.53894	1.10737	CRY1
release of sequestered calcium ion into cytosol (GO:0051209)	1/27	0.486964	0.717631	0	0	1.53894	1.10737	LETM1
melanosome organization (GO:0032438)	1/27	0.486964	0.717631	0	0	1.53894	1.10737	BLOC1S4
negative regulation of catalytic activity (GO:0043086)	1/27	0.486964	0.717631	0	0	1.53894	1.10737	CAND1
negative regulation of endothelial cell apoptotic process (GO:2000352)	1/27	0.486964	0.717631	0	0	1.53894	1.10737	GAS6
negative regulation of protein polymerization (GO:0032272)	1/27	0.486964	0.717631	0	0	1.53894	1.10737	CYRIB
peptide hormone secretion (GO:0030072)	1/27	0.486964	0.717631	0	0	1.53894	1.10737	CYB5R4
peroxisomal membrane transport (GO:0015919)	1/27	0.486964	0.717631	0	0	1.53894	1.10737	PEX7
positive regulation of BMP signaling pathway (GO:0030513)	1/27	0.486964	0.717631	0	0	1.53894	1.10737	ACVR2A
positive regulation of nitric oxide biosynthetic process (GO:0045429)	1/27	0.486964	0.717631	0	0	1.53894	1.10737	NOS1AP
positive regulation of toll-like receptor signaling pathway (GO:0034123)	1/27	0.486964	0.717631	0	0	1.53894	1.10737	SLC15A4
protein export from nucleus (GO:0006611)	1/27	0.486964	0.717631	0	0	1.53894	1.10737	STYX
protein N-linked glycosylation (GO:0006487)	2/67	0.489066	0.718837	0	0	1.23121	0.880634	FUT8;MGAT2
regulation of epidermal growth factor receptor signaling pathway (GO:0042058)	2/67	0.489066	0.718837	0	0	1.23121	0.880634	RNF115;SH3KBP1
regulation of viral genome replication (GO:0045069)	2/67	0.489066	0.718837	0	0	1.23121	0.880634	VAPB;ADARB1
positive regulation of catabolic process (GO:0009896)	2/67	0.489066	0.718837	0	0	1.23121	0.880634	FZR1;HACE1
negative regulation of transmembrane receptor protein serine/threonine kinase signaling pathway (GO:0090101)	3/108	0.49274	0.720273	0	0	1.14327	0.809176	HTRA3;UBE2D1;ACVR2A
apoptotic process (GO:0006915)	6/231	0.49624	0.720273	0	0	1.06705	0.74768	APP;RFK;MRPS30;RAF1;IFT57;RHOB
regulation of myeloid cell differentiation (GO:0045637)	2/68	0.496894	0.720273	0	0	1.2125	0.847994	SPI1;ASH2L
regulation of B cell activation (GO:0050864)	1/28	0.499499	0.720273	0	0	1.48186	1.02863	SH3KBP1
regulation of calcium-mediated signaling (GO:0050848)	1/28	0.499499	0.720273	0	0	1.48186	1.02863	SLA2
cellular response to acid chemical (GO:0071229)	1/28	0.499499	0.720273	0	0	1.48186	1.02863	CAPN2
cellular response to epidermal growth factor stimulus (GO:0071364)	1/28	0.499499	0.720273	0	0	1.48186	1.02863	SYAP1
regulation of extrinsic apoptotic signaling pathway in absence of ligand (GO:2001239)	1/28	0.499499	0.720273	0	0	1.48186	1.02863	MAP2K5
cellular response to interleukin-6 (GO:0071354)	1/28	0.499499	0.720273	0	0	1.48186	1.02863	SPI1
regulation of microtubule polymerization or depolymerization (GO:0031110)	1/28	0.499499	0.720273	0	0	1.48186	1.02863	GAS2L1
regulation of neuron migration (GO:2001222)	1/28	0.499499	0.720273	0	0	1.48186	1.02863	RAPGEF2
regulation of postsynapse organization (GO:0099175)	1/28	0.499499	0.720273	0	0	1.48186	1.02863	CDK5R1
glycerophospholipid catabolic process (GO:0046475)	1/28	0.499499	0.720273	0	0	1.48186	1.02863	ABHD12
glycogen metabolic process (GO:0005977)	1/28	0.499499	0.720273	0	0	1.48186	1.02863	NHLRC1
response to ketone (GO:1901654)	1/28	0.499499	0.720273	0	0	1.48186	1.02863	UBE3A
RNA phosphodiester bond hydrolysis (GO:0090501)	1/28	0.499499	0.720273	0	0	1.48186	1.02863	TRIR
keratan sulfate biosynthetic process (GO:0018146)	1/28	0.499499	0.720273	0	0	1.48186	1.02863	B3GNT2
leukocyte cell-cell adhesion (GO:0007159)	1/28	0.499499	0.720273	0	0	1.48186	1.02863	ITGB1
sulfur compound transport (GO:0072348)	1/28	0.499499	0.720273	0	0	1.48186	1.02863	SLC19A2
transcription by RNA polymerase III (GO:0006383)	1/28	0.499499	0.720273	0	0	1.48186	1.02863	BRF1
negative regulation of phosphatase activity (GO:0010923)	1/28	0.499499	0.720273	0	0	1.48186	1.02863	PPP1R35
nucleotide-binding oligomerization domain containing signaling pathway (GO:0070423)	1/28	0.499499	0.720273	0	0	1.48186	1.02863	RIPK2
photoperiodism (GO:0009648)	1/28	0.499499	0.720273	0	0	1.48186	1.02863	CRY1
positive regulation of cell communication (GO:0010647)	1/28	0.499499	0.720273	0	0	1.48186	1.02863	KCTD13
positive regulation of fibroblast proliferation (GO:0048146)	1/28	0.499499	0.720273	0	0	1.48186	1.02863	GAS6
positive regulation of microtubule polymerization (GO:0031116)	1/28	0.499499	0.720273	0	0	1.48186	1.02863	CDK5R1
positive regulation of monooxygenase activity (GO:0032770)	1/28	0.499499	0.720273	0	0	1.48186	1.02863	NOS1AP
positive regulation of nitric oxide metabolic process (GO:1904407)	1/28	0.499499	0.720273	0	0	1.48186	1.02863	NOS1AP
positive regulation of response to wounding (GO:1903036)	1/28	0.499499	0.720273	0	0	1.48186	1.02863	ITGB1
cellular response to organic cyclic compound (GO:0071407)	4/150	0.499689	0.720273	0	0	1.09623	0.76053	RAP1A;CIB2;RAPGEF2;ATP1A1
regulation of intracellular signal transduction (GO:1902531)	11/437	0.501175	0.72195	0	0	1.03319	0.713727	ARHGAP9;PIP4P1;MAPKAP1;CHN2;ZFAND6;ANKRD54;MAPK1;SLC15A4;TAF2;RHOB;CDK5R1
mRNA splicing, via spliceosome (GO:0000398)	7/274	0.5045	0.725563	0	0	1.04896	0.717686	RBM17;SNIP1;SRSF4;RALY;CASC3;USP39;ELAVL1
cellular response to decreased oxygen levels (GO:0036294)	2/69	0.504644	0.725563	0	0	1.19434	0.816809	NPEPPS;UBQLN1
response to endoplasmic reticulum stress (GO:0034976)	3/110	0.504979	0.725563	0	0	1.12178	0.766447	EIF2B5;UBA5;UBQLN1
response to tumor necrosis factor (GO:0034612)	3/110	0.504979	0.725563	0	0	1.12178	0.766447	BAG4;ZFAND6;YTHDC2
aggrephagy (GO:0035973)	1/29	0.511728	0.728253	0	0	1.42886	0.957285	UBQLN1
regulation of calcium ion transmembrane transporter activity (GO:1901019)	1/29	0.511728	0.728253	0	0	1.42886	0.957285	CAMK2D
beta-catenin-TCF complex assembly (GO:1904837)	1/29	0.511728	0.728253	0	0	1.42886	0.957285	ASH2L
determination of bilateral symmetry (GO:0009855)	1/29	0.511728	0.728253	0	0	1.42886	0.957285	GALNT11
regulation of protein targeting to membrane (GO:0090313)	1/29	0.511728	0.728253	0	0	1.42886	0.957285	MFF
regulation of T cell mediated cytotoxicity (GO:0001914)	1/29	0.511728	0.728253	0	0	1.42886	0.957285	CYRIB
glial cell differentiation (GO:0010001)	1/29	0.511728	0.728253	0	0	1.42886	0.957285	EIF2B5
response to cadmium ion (GO:0046686)	1/29	0.511728	0.728253	0	0	1.42886	0.957285	MAPK1
response to zinc ion (GO:0010043)	1/29	0.511728	0.728253	0	0	1.42886	0.957285	SLC30A5
homologous chromosome pairing at meiosis (GO:0007129)	1/29	0.511728	0.728253	0	0	1.42886	0.957285	P3H4
lamellipodium organization (GO:0097581)	1/29	0.511728	0.728253	0	0	1.42886	0.957285	ITGB1
negative regulation of mRNA catabolic process (GO:1902373)	1/29	0.511728	0.728253	0	0	1.42886	0.957285	ELAVL1
negative regulation of myeloid leukocyte differentiation (GO:0002762)	1/29	0.511728	0.728253	0	0	1.42886	0.957285	C1QC
negative regulation of wound healing (GO:0061045)	1/29	0.511728	0.728253	0	0	1.42886	0.957285	APOH
production of miRNAs involved in gene silencing by miRNA (GO:0035196)	1/29	0.511728	0.728253	0	0	1.42886	0.957285	SNIP1
sterol metabolic process (GO:0016125)	2/70	0.512317	0.728629	0	0	1.17671	0.786999	PIP4P1;FDX1
phosphatidylinositol metabolic process (GO:0046488)	3/112	0.517063	0.729929	0	0	1.10109	0.726267	MTMR2;PIP4P1;RAB5A
positive regulation of transcription, DNA-templated (GO:0045893)	29/1183	0.517443	0.729929	0	0	1.00509	0.66221	RNF10;APP;SPI1;GPATCH3;PPP3R1;MED30;DEAF1;TBL1X;E2F5;RNF111;MAP2K5;YWHAH;MEF2A;AKIRIN1;SMARCC1;SLC30A9;MAP2K2;RIPK2;FBXW11;NR1D2;ACVR2A;RBL1;TFDP2;PITHD1;RFX5;CAMK1;ASF1A;SSBP4;RNF187
regulation of G1/S transition of mitotic cell cycle (GO:2000045)	2/71	0.519911	0.729929	0	0	1.1596	0.75849	RBL1;PSME3
regulation of TOR signaling (GO:0032006)	2/71	0.519911	0.729929	0	0	1.1596	0.75849	RHEB;GAS6
response to metal ion (GO:0010038)	2/71	0.519911	0.729929	0	0	1.1596	0.75849	SLC30A5;CALM3
myeloid leukocyte differentiation (GO:0002573)	2/71	0.519911	0.729929	0	0	1.1596	0.75849	SPI1;DEK
sulfur compound biosynthetic process (GO:0044272)	3/113	0.523046	0.729929	0	0	1.09102	0.707077	UST;B3GNT2;CHST14
regulation of cation transmembrane transport (GO:1904062)	1/30	0.523659	0.729929	0	0	1.37952	0.892433	SLC30A5
cardiac muscle cell action potential (GO:0086001)	1/30	0.523659	0.729929	0	0	1.37952	0.892433	ATP1A1
cell projection organization (GO:0030030)	1/30	0.523659	0.729929	0	0	1.37952	0.892433	ITGB1
regulation of long-term synaptic potentiation (GO:1900271)	1/30	0.523659	0.729929	0	0	1.37952	0.892433	APP
regulation of natural killer cell mediated cytotoxicity (GO:0042269)	1/30	0.523659	0.729929	0	0	1.37952	0.892433	LAMP1
regulation of protein localization to membrane (GO:1905475)	1/30	0.523659	0.729929	0	0	1.37952	0.892433	ZDHHC7
regulation of striated muscle contraction (GO:0006942)	1/30	0.523659	0.729929	0	0	1.37952	0.892433	CALM3
fatty-acyl-CoA biosynthetic process (GO:0046949)	1/30	0.523659	0.729929	0	0	1.37952	0.892433	HACD2
Golgi to plasma membrane protein transport (GO:0043001)	1/30	0.523659	0.729929	0	0	1.37952	0.892433	SYS1
heterotypic cell-cell adhesion (GO:0034113)	1/30	0.523659	0.729929	0	0	1.37952	0.892433	ITGB1
ion homeostasis (GO:0050801)	1/30	0.523659	0.729929	0	0	1.37952	0.892433	CAMK2D
synaptic vesicle cycle (GO:0099504)	1/30	0.523659	0.729929	0	0	1.37952	0.892433	RAB5A
maintenance of blood-brain barrier (GO:0035633)	1/30	0.523659	0.729929	0	0	1.37952	0.892433	ITGB1
maturation of SSU-rRNA from tricistronic rRNA transcript (SSU-rRNA, 5.8S rRNA, LSU-rRNA) (GO:0000462)	1/30	0.523659	0.729929	0	0	1.37952	0.892433	NOP9
TRIF-dependent toll-like receptor signaling pathway (GO:0035666)	1/30	0.523659	0.729929	0	0	1.37952	0.892433	UBE2D1
mRNA splice site selection (GO:0006376)	1/30	0.523659	0.729929	0	0	1.37952	0.892433	CELF1
multivesicular body assembly (GO:0036258)	1/30	0.523659	0.729929	0	0	1.37952	0.892433	CHMP7
ncRNA catabolic process (GO:0034661)	1/30	0.523659	0.729929	0	0	1.37952	0.892433	TRIR
negative regulation of cytoskeleton organization (GO:0051494)	1/30	0.523659	0.729929	0	0	1.37952	0.892433	CYRIB
negative regulation of interleukin-1 production (GO:0032692)	1/30	0.523659	0.729929	0	0	1.37952	0.892433	GAS6
non-motile cilium assembly (GO:1905515)	1/30	0.523659	0.729929	0	0	1.37952	0.892433	IFT57
peptidyl-lysine trimethylation (GO:0018023)	1/30	0.523659	0.729929	0	0	1.37952	0.892433	WDR82
positive regulation of endopeptidase activity (GO:0010950)	1/30	0.523659	0.729929	0	0	1.37952	0.892433	PSME3
positive regulation of phosphate metabolic process (GO:0045937)	1/30	0.523659	0.729929	0	0	1.37952	0.892433	APP
primary neural tube formation (GO:0014020)	1/30	0.523659	0.729929	0	0	1.37952	0.892433	DEAF1
cellular response to interleukin-1 (GO:0071347)	4/155	0.525422	0.730695	0	0	1.05966	0.681946	FBXW11;RIPK2;PSME3;PELI1
positive regulation of NF-kappaB transcription factor activity (GO:0051092)	4/155	0.525422	0.730695	0	0	1.05966	0.681946	APP;PRKCH;RIPK2;TRIM27
cell morphogenesis involved in differentiation (GO:0000904)	2/72	0.527426	0.730695	0	0	1.14297	0.731213	SPI1;RILPL1
cytoskeleton-dependent cytokinesis (GO:0061640)	2/72	0.527426	0.730695	0	0	1.14297	0.731213	RHOB;SEPTIN8
negative regulation of epithelial cell proliferation (GO:0050680)	2/72	0.527426	0.730695	0	0	1.14297	0.731213	APOH;PTPRM
negative regulation of cell motility (GO:2000146)	3/114	0.528987	0.730695	0	0	1.08114	0.688458	RAP2B;ADARB1;RHOB
regulation of signal transduction by p53 class mediator (GO:1901796)	4/156	0.530492	0.730695	0	0	1.05263	0.667315	PIP4P1;MAPKAP1;TAF2;CDK5R1
negative regulation of intracellular signal transduction (GO:1902532)	5/198	0.532001	0.730695	0	0	1.03622	0.653966	SPI1;PPIF;SLA2;CYRIB;AJUBA
axonogenesis (GO:0007409)	6/240	0.533495	0.730695	0	0	1.02553	0.644349	APP;AFG3L2;SH3KBP1;MAPK1;PRKCA;CDK5R1
regulation of Rho protein signal transduction (GO:0035023)	2/73	0.534861	0.730695	0	0	1.12682	0.705104	KCTD13;RAF1
response to molecule of bacterial origin (GO:0002237)	2/73	0.534861	0.730695	0	0	1.12682	0.705104	PELI1;CYRIB
ubiquitin-dependent ERAD pathway (GO:0030433)	2/73	0.534861	0.730695	0	0	1.12682	0.705104	UBQLN1;UBE2J2
neurotransmitter transport (GO:0006836)	2/73	0.534861	0.730695	0	0	1.12682	0.705104	UNC13A;APBA1
calcium ion transport (GO:0006816)	3/115	0.534888	0.730695	0	0	1.07143	0.670391	PANX1;GAS6;MCOLN1
cellular response to lectin (GO:1990858)	3/115	0.534888	0.730695	0	0	1.07143	0.670391	FBXW11;PSME3;RAF1
stimulatory C-type lectin receptor signaling pathway (GO:0002223)	3/115	0.534888	0.730695	0	0	1.07143	0.670391	FBXW11;PSME3;RAF1
purine nucleoside bisphosphate metabolic process (GO:0034032)	1/31	0.535299	0.730695	0	0	1.33347	0.833325	ACBD6
regulation of cellular component size (GO:0032535)	1/31	0.535299	0.730695	0	0	1.33347	0.833325	AP2M1
cardiac muscle cell action potential involved in contraction (GO:0086002)	1/31	0.535299	0.730695	0	0	1.33347	0.833325	ATP1A1
regulation of developmental growth (GO:0048638)	1/31	0.535299	0.730695	0	0	1.33347	0.833325	APP
cellular nitrogen compound biosynthetic process (GO:0044271)	1/31	0.535299	0.730695	0	0	1.33347	0.833325	MTARC2
regulation of macrophage derived foam cell differentiation (GO:0010743)	1/31	0.535299	0.730695	0	0	1.33347	0.833325	PRKCH
ribonucleoside bisphosphate metabolic process (GO:0033875)	1/31	0.535299	0.730695	0	0	1.33347	0.833325	ACBD6
steroid hormone biosynthetic process (GO:0120178)	1/31	0.535299	0.730695	0	0	1.33347	0.833325	FDX1
tube closure (GO:0060606)	1/31	0.535299	0.730695	0	0	1.33347	0.833325	DEAF1
vitamin transport (GO:0051180)	1/31	0.535299	0.730695	0	0	1.33347	0.833325	SLC19A2
multivesicular body organization (GO:0036257)	1/31	0.535299	0.730695	0	0	1.33347	0.833325	CHMP7
MyD88-independent toll-like receptor signaling pathway (GO:0002756)	1/31	0.535299	0.730695	0	0	1.33347	0.833325	UBE2D1
negative regulation of interleukin-6 production (GO:0032715)	1/31	0.535299	0.730695	0	0	1.33347	0.833325	GAS6
negative regulation of osteoblast differentiation (GO:0045668)	1/31	0.535299	0.730695	0	0	1.33347	0.833325	RIOX1
negative regulation of proteasomal ubiquitin-dependent protein catabolic process (GO:0032435)	1/31	0.535299	0.730695	0	0	1.33347	0.833325	STYX
negative regulation of response to biotic stimulus (GO:0002832)	1/31	0.535299	0.730695	0	0	1.33347	0.833325	C1QBP
positive regulation of leukocyte cell-cell adhesion (GO:1903039)	1/31	0.535299	0.730695	0	0	1.33347	0.833325	CYRIB
positive regulation of ubiquitin-protein transferase activity (GO:0051443)	1/31	0.535299	0.730695	0	0	1.33347	0.833325	FZR1
cellular response to starvation (GO:0009267)	4/158	0.540552	0.7328	0	0	1.03885	0.639065	MAP1LC3A;RHEB;MAPK1;GAS2L1
ion transport (GO:0006811)	3/116	0.540746	0.7328	0	0	1.06189	0.652857	PANX1;MCOLN1;SLC15A4
proteolysis involved in cellular protein catabolic process (GO:0051603)	2/74	0.542216	0.7328	0	0	1.11111	0.680102	CAPN2;LONP1
cellular response to amino acid starvation (GO:0034198)	2/74	0.542216	0.7328	0	0	1.11111	0.680102	RHEB;MAPK1
regulation of peptide hormone secretion (GO:0090276)	2/74	0.542216	0.7328	0	0	1.11111	0.680102	RAP1A;PRKCA
mitotic nuclear division (GO:0140014)	2/74	0.542216	0.7328	0	0	1.11111	0.680102	SPICE1;CHMP7
negative regulation of protein binding (GO:0032091)	2/74	0.542216	0.7328	0	0	1.11111	0.680102	STYX;CAMK1
NIK/NF-kappaB signaling (GO:0038061)	2/74	0.542216	0.7328	0	0	1.11111	0.680102	FBXW11;PSME3
axonemal dynein complex assembly (GO:0070286)	1/32	0.546655	0.7328	0	0	1.29039	0.779313	DNAAF2
regulation of cell migration involved in sprouting angiogenesis (GO:0090049)	1/32	0.546655	0.7328	0	0	1.29039	0.779313	MAP2K5
regulation of cellular amide metabolic process (GO:0034248)	1/32	0.546655	0.7328	0	0	1.29039	0.779313	APP
regulation of cellular biosynthetic process (GO:0031326)	1/32	0.546655	0.7328	0	0	1.29039	0.779313	NOS1AP
regulation of centrosome duplication (GO:0010824)	1/32	0.546655	0.7328	0	0	1.29039	0.779313	SPICE1
regulation of chemotaxis (GO:0050920)	1/32	0.546655	0.7328	0	0	1.29039	0.779313	CYRIB
regulation of dendritic spine morphogenesis (GO:0061001)	1/32	0.546655	0.7328	0	0	1.29039	0.779313	CDK5R1
cellular response to topologically incorrect protein (GO:0035967)	1/32	0.546655	0.7328	0	0	1.29039	0.779313	TM7SF3
regulation of intracellular estrogen receptor signaling pathway (GO:0033146)	1/32	0.546655	0.7328	0	0	1.29039	0.779313	UBA5
regulation of NMDA receptor activity (GO:2000310)	1/32	0.546655	0.7328	0	0	1.29039	0.779313	APP
ERBB2 signaling pathway (GO:0038128)	1/32	0.546655	0.7328	0	0	1.29039	0.779313	PRKCA
establishment or maintenance of epithelial cell apical/basal polarity (GO:0045197)	1/32	0.546655	0.7328	0	0	1.29039	0.779313	MARK2
regulation of transcription involved in G1/S transition of mitotic cell cycle (GO:0000083)	1/32	0.546655	0.7328	0	0	1.29039	0.779313	TFDP2
response to amino acid (GO:0043200)	1/32	0.546655	0.7328	0	0	1.29039	0.779313	CAPN2
RNA biosynthetic process (GO:0032774)	1/32	0.546655	0.7328	0	0	1.29039	0.779313	BRF1
superoxide metabolic process (GO:0006801)	1/32	0.546655	0.7328	0	0	1.29039	0.779313	CYB5R4
membrane depolarization (GO:0051899)	1/32	0.546655	0.7328	0	0	1.29039	0.779313	YWHAH
metal ion export (GO:0070839)	1/32	0.546655	0.7328	0	0	1.29039	0.779313	ATP1A1
modulation by host of symbiont process (GO:0051851)	1/32	0.546655	0.7328	0	0	1.29039	0.779313	SAP30
peptidyl-proline modification (GO:0018208)	1/32	0.546655	0.7328	0	0	1.29039	0.779313	PPIF
positive regulation of glucose transmembrane transport (GO:0010828)	1/32	0.546655	0.7328	0	0	1.29039	0.779313	OSBPL8
[truncated: 570 more rows]

[truncated: 9 more sheets: TableS8, TableS9, TableS10, TableS11, TableS12, TableS13, TableS14, TableS15, TableS16]
